# Supplementary material for: Bio-inspired 3D-printed earthen materials and structures
Source: Nat Commun. 2026 Apr 18;17:5380. doi: 10.1038/s41467-026-71885-z (PMC13275924; doi:10.1038/s41467-026-71885-z)
Supplement: Supplementary file 3 — Source Data [file 41467_2026_71885_MOESM3_ESM.xlsx]

## Sheet: Fig.2
Fig.2a					Fig. 2b							Fig. 2c
Sample	1	2		Sample	1	2	3	4	5		Angle	S	S-XG	S-AG	S-GG	S-LBG	S-CG	K	K-XG	K-SA	K-GG	K-LBG	K-CG	K-S	K-S-XG	K-S-SA	K-S-GG	K-S-LBG	K-S-CG	B	B-XG	B-SA	B-GG	B-LBG	B-CG	B-S	B-S-XG	B-S-SA	B-S-GG	B-S-LBG	B-S-CG	V	V-XG	V-SA	V-GG	V-LBG	V-CG	V-S	V-S-XG
S-XG	0.713	0.708		S	-57	-57.7	-59	-59.4	-56.3		2	148193	197759	119106	169838	72396.3	190461	76847.9	64671.9	91530.6	72326.6	52242.4	26443	39650.6	60861.8	41904.8	67766.9	25521.2	46894.4	47858.9	98698.2	-29922.5	23194.1	12274.7	14332.5	54937.3	76402	31979.5	33764	34802.9	61380.7	51180.4	79565.5	65395.1	29409.7	43761.3	2126.31	74301.8	60313
S-AG	0.564	0.852		S-XG	-33.3	-34.4	-36.1	-37.4	-35.5		2.01	138771	193341	122566	161781	71567.6	189633	69475.9	67435.7	84894.1	64695.7	53627.2	21591.5	44328.9	58929.5	41523.8	70553.8	24352.3	38969.6	48805.6	93043.6	-26260.6	24714.8	10162.1	12433.8	47300.8	78473.7	38878.8	33896.8	32852.3	63591.1	52327	77095.6	63601.5	34550	45405	-6192.55	73449	61363
S-GG	9.769	16.702		S-AG	-30.7	-33.6	-34.9	-32.8	-34.8		2.02	142664	195223	116421	162879	66624.6	189833	70796.5	64129.1	80661.8	70579.4	47156.2	21687.8	38759	59207	39169.4	67936	19099.3	42588.2	42907.6	92141.4	-36474.7	25741.8	9356.19	17961.4	47435.2	75345.1	34420.2	37738.5	35164.3	57322	50900.8	71099.7	68254.7	29498.6	46227.4	-5141.71	72679.6	58884.6
S-LBG	22.278	22.82		S-GG	-28.4	-31.6	-28.8	-30.9	-31.2		2.03	142671	196522	122291	156720	71026.6	190884	67830.4	59686.2	78512.8	70312.7	52462	16097.8	33934.7	52841	45629.8	60654	22786.6	43995	39027.4	91870.2	-34573.3	22852.7	18689.8	18767	44053.7	72863.2	32032	29396.1	31625.3	63591.7	56161.6	72585.5	67638.1	31709	47957.5	-2884.8	69161.8	57825.1
S-CG	10.745	22.531		S-LBG	-27.8	-28.6	-29.8	-30.5	-31.4		2.04	138452	191174	112438	155590	67253.9	182537	66216.5	64371.2	76909.3	67606.8	56586.6	17751	39555.2	51799.7	41718.2	64099.6	18955.1	39282.2	41886.4	86562	-31610.5	23017.7	11276.7	17020.3	47248.2	74983.3	30875.9	28203	35069.6	65875.6	47130.1	61765.2	57298.8	30725.4	44436.8	-94.6894	71965.4	56613.7
K-XG	0.545	0.605		S-CG	-29	-28	-30.1	-29.6	-28.6		2.05	138576	192324	120355	150750	65370.9	178823	65516	63842.6	79452.6	62294	56365.8	14622.6	34134.9	58076.8	37900.7	66486.6	22241.7	31317.1	37625.6	76010.3	-34487.2	21419.4	15333.7	15790.1	46542.4	75921.4	27131.2	28282	31054.6	65855.2	40836.5	57805.2	56860.1	25141.1	46014.5	-8400.56	59981.7	57294.3
K-SA	0.535	1.077		K	-40.8	-40.3	-45.6	-41.3	-42.7		2.06	130222	186230	116993	151445	69038.1	183911	67224.5	58922.3	72993.9	58370.3	48793	16854.1	34992.6	57631.5	39455.7	58451.3	15071.1	38915.1	37677.2	78949	-34315.5	23220.8	11246.4	10846.6	46699.4	69487.6	31451.8	28027.1	24959.1	57236.2	47593.9	59087.2	62166.8	26575.8	39854.7	-9558.63	61381	55352.7
K-GG	11.874	8.136		K-XG	-28.2	-24	-27.2	-27.2	-25.7		2.07	136702	180354	118992	158464	67101	176582	65048.2	59986.6	78602.5	52024.9	51911.2	18461.1	29066	47284.3	33238.9	52885.4	11772	42223.8	34113.2	80627.8	-34428	21962.6	11373.4	13455.3	43627.8	63109.7	23735.9	23882.9	30800.9	62537.1	47162.8	67571.5	61055.2	26694.3	40898	-11091.5	62701	54759.8
K-LBG	31.025	31.109		K-SA	-42.7	-49.7	-49.8	-49.6	-49.2		2.08	135025	182989	114087	149964	62742.4	176250	60755.6	64881.6	73623.5	58189.6	46756.6	10158.5	25187.3	53660.4	34640.3	57980.8	16875.4	38825.9	37014.3	83292.6	-40382.8	19751.3	8359.65	11049.1	40612.5	69146.1	24928.7	25483.1	22516.6	58454.3	39083.3	60883.2	57210.8	27529.7	40139.5	-5294.76	72463	51982.8
K-CG	30.986	31.085		K-GG	-13.3	-15.1	-17.6	-16	-20.2		2.09	135778	180288	113993	151584	64410.9	173340	65470.8	58600.9	72075.1	53354	45379.3	15332.5	29153.7	50873.5	33031.6	58186.2	21655.5	35571.6	35766.8	69988.6	-34778.7	20561.8	3438.03	12856	40397.7	62256.3	33598.9	24378.4	22488.2	51757.1	43944.4	58830.7	59441.6	24900.9	38922	-8990.15	67471.8	48989.7
K-S-XG	0.275	0.306		K-LBG	-12.2	-13.4	-14.1	-13.4	-11.6		2.1	133258	181552	108708	148153	60840.1	177716	63074.4	56749.9	62726	58268	46275.5	14550.5	30136.3	44154	37310.9	60070.4	17296.1	38071.9	32830.4	81455.6	-47363.5	24843.1	6245.7	10193.6	45414.6	70966.8	19855.3	19736.8	29875.8	54406.5	40820.7	55823.4	53621.3	25014.7	34819.1	-8718.41	63464.8	50152.2
K-S-SA	1.48	0.545		K-CG	-7.1	-9.23	-10.5	-11.2	-10.1		2.11	128334	177828	110638	148820	62304.9	179130	60336	54784.5	61078.9	57272.2	46883.2	6775.51	25059.3	41441.6	35845.5	49411.2	18210.2	29402.8	31433.3	73900.8	-42906.1	18391.9	4395.59	10323.7	42450.1	65215.4	21732.2	22934.9	26299.5	52188.4	34472.1	55995.5	52693.5	21199.9	41595.6	-11638.6	65488.9	48220.6
K-S-GG	5.712	9.842		K-S	-25.6	-32.2	-29.8	-27.7	-29.5		2.12	130142	170681	105816	142272	62550.4	171801	57299.3	53645.2	62968.4	52599.5	47606.6	11377.1	31716.9	41215.6	33139.4	53921.5	16469.4	33235.1	33478.8	66168.2	-45889.2	21603.1	-1319.27	5709.75	37735.9	67611.6	23578.5	25534.6	25340	51189.5	38463.9	51117.4	47495.3	21146.9	37843.9	-8070.82	62408.1	50944.6
K-S-LBG	12.495	16.658		K-S-XG	-25.2	-22.4	-27.1	-28	-24.9		2.13	124143	177848	104095	145405	58538.6	166378	58643.6	56674.1	59908.4	51362.6	42904.5	9821.58	19954.2	36535.2	36534.9	54690.2	13836.1	34189.2	31339.1	64697.3	-42227.7	17997.3	292.469	7640.46	41815.9	68340	17287.7	22080.2	21883.3	52569	40432.3	51761	49124.7	15770.8	33240.8	-16232.8	62467.7	47294.8
K-S-CG	3.723	5.911		K-S-SA	-39.8	-44	-43.5	-42.3	-39		2.14	119030	169114	105641	142269	56222.7	165590	50267.2	51694.8	58018.7	52266.9	39335.2	9510.05	19994.8	40481	36374.6	55650.8	14435	31176.5	32577.7	69606.9	-47060.2	14914.4	2279.86	7579.74	44668.6	66661.5	20307.6	19073.7	24308.6	49468	33370.1	53944.4	51103.5	21271.5	38352.6	-17776.3	55006.2	49462.4
B-XG	1.268	1.263		K-S-GG	-17.1	-12.7	-14.1	-16.4	-14.7		2.15	118261	167590	106743	139393	57421.8	163805	54878	49258.3	63608.3	51376.1	36875.1	8817.48	20961.6	40465.8	30276.8	50636.5	11219.2	24940.8	32112.1	62716.3	-49790.3	20336.1	-4220.41	5941.02	35632.3	62251.3	20770.4	23013	22635.3	42199.9	35684	52672.7	47051.6	21707.3	37085.2	-13708.6	54150.1	46013.7
B-SA	1.51	1.233		K-S-LBG	-8.96	-12.6	-13.8	-10.6	-9.99		2.16	118935	169779	103439	140022	58195.7	156908	47319.8	51106.4	59152.4	45900.3	44334.4	13405.1	20144.1	39802.3	29054.2	55031.5	15039	33829.9	20861	61835.5	-43461.3	17975	-5856.32	6292.1	33841.5	61338	14357.5	21191	17391.3	49360.5	31241	57374.9	49657.7	25860	33937.8	-11795.9	55424	43601.6
B-GG	10.317	11.486		K-S-CG	-12.8	-12.6	-13.2	-5.98	-11		2.17	116929	159400	100730	138980	54816.1	156167	50247.9	50354.7	56847.8	48774.1	38276.7	6257.4	14464.7	28938.1	24965.8	51462.3	5317.34	21806.6	21362.4	60518	-47354.4	19270.6	-6.91599	13299.4	29071.3	56473.8	14433.6	15570.8	21658.4	40509.2	36253.2	45274.1	48660.2	19375.8	33502.8	-15393.4	61570.5	43969.3
B-LBG	21.968	22.664		B	-35.6	-36.6	-36.5	-35.3	-36.7		2.18	125924	159547	97562.7	138410	56553.2	155058	44510.9	44083.3	53544.6	49513.2	40287.4	7753.69	20026	41096.3	25419.6	47672.9	8146.32	25890.6	25094.3	57086.6	-45912.6	16076.3	2281.46	5593.65	29496	62445.4	17243.2	19721.9	17280	44623.2	34342.2	46656	43163.9	21117.8	31470.1	-9983.32	53022.4	36928.2
B-CG	38.865	40.08		B-XG	-33.6	-34	-33	-36.7	-37.5		2.19	119179	163533	99518.5	134402	61095.2	159762	39129.6	41676.1	56532.9	46729.3	36957.2	11042	19482.1	34012.6	27731.8	43482.4	9736.53	16049.7	24637.7	60456.8	-49180.6	18350.8	-4168.61	8385.64	35435.7	53589.3	19542.2	17896.8	16573	46571.1	27850.3	52994.7	46830.7	20223.8	30126.1	-14195.3	51876.8	40299.4
B-S-XG	0.291	0.224		B-SA	-34.7	-34.4	-37.5	-35.4	-36.2		2.2	121770	156709	101118	132673	55396.6	155413	40509.5	43424.4	52845.6	45801.7	37906.6	9836.31	22964.5	30081.5	21499	43903	12158.2	19843.8	24977.8	57917.6	-50909.5	18245	-4551.06	8095.01	40366.9	60997.1	24883.1	17722.4	20581.1	45000.1	26091.7	50080.8	42236.8	20327.8	26599.4	-13242.9	47491.7	44701.1
B-S-SA	0.421	0.958		B-GG	-33.6	-34.2	-33.7	-35.3	-34.8		2.21	118259	152581	99861.1	130584	60279.2	154471	39349.9	41884.8	50056.1	47077	40967.1	6555.35	13806.6	30913.9	25660.4	42637.4	9076.93	16292.1	27581.7	53821.7	-47955.6	18380.3	2856.92	4522.36	35265.4	56387.4	20599.7	17572.5	13278.2	43271.2	27483.8	47359.9	41144.9	14896.8	26852.3	-14787.6	49379.7	37744.7
B-S-GG	6.74	6.987		B-LBG	-31.5	-31.9	-31.4	-33.8	-30.8		2.22	119396	158937	94542.9	132514	57493.1	149214	37178.7	44206.3	49518.2	39218.6	34873.7	3401.29	15173.7	27465.8	18229.4	41581.4	9040.95	24012.4	20284.8	54295.2	-49127.4	13766.5	-5341.52	10430.3	30886.4	52022.4	16887.2	14886.9	19832.5	39864.2	33485	45496.8	44462.1	13776.1	29083	-11498.4	50547.7	40484.1
B-S-LBG	9.757	11.295		B-CG	-30.9	-32.1	-32.9	-35.4	-33.9		2.23	114282	157565	97740.4	129635	50743.6	150883	40697.6	44857.7	45715.1	38190.2	35109	-102.605	13004.2	25736.9	17804.2	40889.5	4115.68	23507.4	18956	55869	-50726.3	12866.1	-7847.1	2890.5	29752	46655.9	19406.8	13055.9	18204.6	42933.1	27742.2	43849.3	44215.2	9457.57	27545.3	-15310.8	54220.1	39974.5
B-S-CG	5.405	7.726		B-S	-36.1	-38.8	-38	-38.6	-37.9		2.24	118248	154590	98992.6	126928	55201.5	148494	44132.1	41720.1	50194.9	42419.3	32331.4	4765.39	12034.9	26383.2	22458.4	45987.6	3918.55	24428.1	20131.9	50566.1	-49572.6	11887.3	-4384.12	2971.03	30050.8	49114.6	11045.2	12499.3	19041.9	36892.6	24746.5	44604	40037.8	10656.3	27798.5	-18417.3	51249.4	38819.5
V-XG	0.763	0.78		B-S-XG	-32.6	-34.5	-34.3	-33.7	-37.9		2.25	114229	154540	98615	131398	58277.3	145569	38414.3	37332.4	48172.4	41869.8	34459.6	978.455	13809.8	25596.7	18387.9	43502.5	4786.08	27768	20595.5	49627.7	-47177	15974.7	-5607.59	-535.239	30262	48331	11528	19083	16332.9	38272	26862.9	38827.9	35691.3	16530.3	29877.3	-18547.6	41390.6	40559.9
V-SA	0.904	0.503		B-S-SA	-35.6	-35.3	-37.8	-37.6	-38.4		2.26	114692	153938	93503.3	130346	57545.3	143463	39464.1	38489.2	53254.7	36729.9	32966.2	2888.54	18264.2	26203.2	10455.1	40586.7	3479.36	28600.5	19881.9	51826.6	-51882	12888	-449.174	4360.45	32312.2	55783.1	13219	14216.1	14807.9	36692	25058.2	38307.9	36167.8	12153.9	27873.1	-19485.8	51896.1	35711.5
V-GG	15.868	20.462		B-S-GG	-26.9	-28.5	-30.4	-30	-29.3		2.27	112471	148695	94972.5	125495	52156	145869	36128.2	38256.4	45381.8	39199.2	32586.8	8183.08	15185.3	26085.2	13708.9	37522.2	5608.98	14503.3	21916.2	49830.3	-48527.6	10055.4	-3776.74	1892.04	27987.1	46698.9	6720.69	15574	14738.8	41441.4	29582.6	37777.1	36613.2	14596.2	28812.4	-18124.9	50303.6	35329.9
V-LBG	20.965	21.089		B-S-LBG	-29.6	-30.8	-32	-31.9	-31		2.28	116002	146322	99909.6	125981	51968.9	138476	39452.9	38840.6	44912.1	35618.9	31798.4	2219.27	10913.9	24143	17407.6	38504.2	4933.38	17327.3	11405.1	45049.8	-51660.8	7594.85	-4711.23	2551.58	31301.7	47052.3	4919.18	11912.7	14588.6	35391.9	23062.7	34015.1	33630	16108.2	26557	-15381.6	49725.9	34165.1
V-CG	40.343	40.181		B-S-CG	-28.7	-30.6	-32.3	-33.1	-32.2		2.29	113119	140623	95279.2	122119	46997.5	138287	40224.8	36740.8	40487.8	36635.7	34169.7	7516.98	5162.51	25462	18042.7	39613.2	4421.69	14598.3	20704.7	44105.6	-51629.3	10290.2	-12758.5	4230.35	30251.5	40148.8	846.389	12468.8	13942.7	38916.9	21317.7	33724.7	33263.4	16765.8	29229.6	-18785.7	44731	37912.5
V-S-XG	0.417	0.469		V	-45	-42.4	-46.9	-46.1	-45.8		2.3	106536	146725	91125.9	121414	46337.1	143172	29484.9	32659.1	40356.5	36706.8	30189.7	-1294.9	11889	22536	18094.2	35831.9	6469.89	15308	19859.1	46496.7	-49471.2	8969.74	-10590.8	993.093	29990.7	45521	5963.03	17944.8	12489.4	36631.4	18109.6	32398.3	34735.1	7520.25	26266.4	-24868.7	43637.4	39317.6
V-S-SA	0.775	0.887		V-XG	-39.2	-40.8	-40	-39.9	-42.8		2.31	107445	143772	92828.4	119281	45133.2	135508	29305.2	36271.8	41539.1	41516.3	32704.6	1171.26	9954.83	22059.2	16283.7	39132.2	287.933	16175.7	14672.2	43656.4	-48932.1	9584.62	-11954.5	2890.77	31229.3	46337.7	4110.58	11952.4	12997.7	30929.5	24648.4	39191.4	32695.6	6556.61	25175.1	-21244.6	47337.1	33708.2
V-S-GG	6.303	8.924		V-SA	-37.8	-43.1	-39	-39.7	-42.9		2.32	106460	146279	91208.5	123705	48686.4	141845	28344.2	30945.5	39620.6	36459	31182.4	-4321.43	7558.31	20354	15337.9	38612.1	2079.57	8629.64	7574.63	40997.5	-52141.7	10607.6	-10224.2	6263.97	31356.1	44978.9	3901.66	11694.1	12109.1	35286.6	24321.1	39294.3	29335.5	7111.8	23648.6	-17774.7	41321	33493.6
V-S-LBG	21.044	14.006		V-GG	-19.6	-21.6	-22.7	-22.3	-19.6		2.33	106744	140969	85495.9	118369	50678.1	139922	29675.9	27488.6	38106.3	37425.5	34607.6	6575.92	8867.4	24419.3	18253.1	36714.3	6583.47	13000.6	10579.3	41786.1	-58401.2	10167	-10979.6	1386.6	29489.7	43036.6	3476.29	15530.6	13324.8	31022.3	17763.2	33975.6	30345.6	5802.15	22572	-20256.4	40263.3	31311.3
V-S-CG	6.728	7.177		V-LBG	-26	-24.3	-23.5	-23.1	-24.4		2.34	104608	139266	89081.9	118189	56052.8	131840	34154.8	29350.9	38688.3	34386.6	34481.6	1235.67	12600.5	18051.7	17049.3	34306.8	1784.83	12535.1	12721.8	37283.2	-52659.6	11135.3	-7210.62	-557.988	25143.6	40628.8	1306.08	8818.87	13732.2	27764	19385.3	27363.5	30654.5	6307.78	26587.6	-27064	42041.1	29157.4
M-XG	0.499	0.535		V-CG	-22.7	-25.9	-24.9	-24.2	-25.5		2.35	110772	139256	89179.1	109597	47245.5	128806	36510.1	27207.4	36441	39492.5	26100.6	2650.87	11979.4	20652.7	10997.8	37125.5	-132.908	14115.1	18216.5	33233.2	-50567.3	6494.06	-9857.18	-2486.82	27791	40184.8	2793.41	8833.33	8184.02	30711.3	21241.4	28090.9	25026	9700.74	20689.9	-21656.8	38161.1	31519.4
M-SA	0.387	1.452		V-S	-44.6	-44.5	-44.7	-46.8	-43		2.36	106941	133532	87844.2	114690	50198.2	135987	32845.4	30101.2	33549.6	36065.5	24842.3	-3499.48	6172.23	22695.2	8968.88	31666	180.917	11534.9	17912.6	36344.2	-50418.6	9154.8	-13299.9	-2833.99	24592.2	44668	2925.49	10543.4	15481.6	31781.9	15879.7	26244.1	29203.3	8568	19106.1	-18469.8	41081.4	30420.6
M-GG	14.711	14.072		V-S-XG	-36.3	-40.2	-39.8	-39.9	-37.8		2.37	99063.9	135047	86815.3	117984	46001.6	129298	29207.9	28500	34450.8	32216.5	28493.5	-7071.7	5885.67	17764	13139.9	30876.2	3180.12	9756.53	15206.9	42938.8	-54957.9	10205.8	-7585.75	232.518	22886	42136.4	2738.82	8239.08	10602.2	30370.8	19117.8	25246	26316.6	5453.4	21524.1	-18055.6	43011	27403.1
M-LBG	21.658	22.668		V-S-SA	-35.9	-37.4	-37.9	-36.7	-38.8		2.38	102450	137856	82984.2	121087	38391.1	134011	27669.8	30085.9	35311.6	30697	27871.9	-3653.71	-2285.07	21665.7	16468.3	30621.1	72.0865	11135.2	8404.41	35553.3	-57716.7	6907.53	-12203.7	1142.73	24491.9	41062.2	-2246.7	6762.85	9129.71	31395.3	14095.8	27955.6	23839.5	2336.64	19102	-23835	38351.1	29634.6
M-CG	8.356	8.357		V-S-GG	-22.2	-21.6	-25.2	-24.6	-24.9		2.39	94611.4	132973	86742.9	105517	40240.3	129499	20961.6	28385.9	34908.8	27777	26247.8	-5853.58	2732.03	19038.7	13351.4	29454.5	670.989	4917.55	11569.7	30402.2	-61298.3	10667.3	-11741.8	-757.593	20236.9	39084.4	1131.15	8847.14	12566.9	30955.5	12767.6	23905	26794.3	2122.47	21004.4	-19935.6	32136	32495.5
M-S-XG	0.26	0.27		V-S-LBG	-24.8	-25.6	-24.3	-27	-27.2		2.4	95774.2	131992	84980.3	109486	40934.5	132537	19065.3	31233.1	36385.8	32392.1	23474.4	-5319.62	4798.97	14666.7	10184.1	32465.5	-1613.95	3632.06	9451.26	30958.2	-56452.5	8869.79	-12105.2	-4773.99	26014.9	36005.2	-4582.49	5201.44	9751.34	24917.1	17045.7	26851.7	22438.5	954.116	24767.4	-27954.1	34471.5	27387.4
M-S-SA	0.72	0.408		V-S-CG	-31.3	-30.7	-34.3	-33.2	-28		2.41	90069.9	132045	78407.7	113724	42953.5	121716	22642.3	18057.5	34480.8	28119.7	23714.4	-1886.35	2300.1	12423.7	11040.1	26503.8	521.498	4967.87	14020	29028.9	-54641.8	7327.94	-11473	-4097.24	22208.2	35412.3	-750.596	5957.53	5893.3	29076.3	20720	27827.7	26795.1	5304.02	22749	-21720.6	36360	29450.8
M-S-GG	4.857	8.092		M	-37.7	-35.3	-39.7	-41.5	-39.1		2.42	95956.1	128689	87274.4	112927	42529.9	125659	22732.7	24109.6	33227.7	25836.4	27732.3	-1771.92	3146.04	6187.09	5661.57	31002.1	-1674.57	10900.7	9397.06	29547.1	-50019.6	6727.37	-18890	-1508.17	16813.7	32917.7	-3637.87	9792.38	11605.7	32256.5	5490.06	25821	25725.7	4538.53	17489.5	-26160.4	39689.5	30256.2
M-S-LBG	10.217	14.226		M-XG	-24.7	-25.6	-24.6	-27.2	-32.4		2.43	95516.7	121295	77495.1	106874	43569.8	123572	23176.2	27290.4	26944	27493.2	27594.5	-3908.4	2043.89	8836.22	10631.6	31989.4	-1445.41	11822.1	3714.91	30367.8	-50328.3	7208.96	-14001	3130.33	19697	36867.2	-2128.29	8323.63	7870.22	24735.8	11826	25313.6	22880.6	2385.84	17868	-28092.9	34792.8	24186.7
M-S-CG	5.405	5.779		M-SA	-38.5	-42.5	-42.1	-38.9	-40.8		2.44	94949	122109	78858.9	108184	42351	121470	18683	22431.9	28222.1	24061.2	24443.7	-5103.98	680.361	12629.8	3228.22	23939.4	-5385.04	3244.46	6828.99	32024.3	-55659.9	8526.81	-13728.9	-5170.46	18423.1	36296.4	-1535.57	8217.78	10865.4	23380.1	13078.7	19179.5	18908.8	-452.824	19578.6	-27433.3	38458.1	28220.9
				M-GG	-18	-20.5	-21.5	-19.8	-22.8		2.45	88613.8	123928	76909.5	106473	34963.7	124163	24658.8	19612.2	31619.2	25543.4	22060.3	-4684.57	2222.37	10721.9	4447.86	24726.5	-2417.42	5058.08	3144.94	31432.9	-54241.3	4710.81	-5870.15	-3048	18834.7	32419.3	-2562.58	1772.88	12023.3	24005.7	9220.29	22545.8	21008.3	3396.07	15584	-30924.3	35176.8	26580.2
				M-LBG	-20.3	-20.9	-19.9	-19.8	-21.8		2.46	93005.7	124903	78874.1	106250	41050.7	113433	24637.7	19117	27839.8	25204.2	25108.5	-6862.27	-2039.44	6188.5	3287.31	34922.2	-1619.58	4593.01	5204.04	22586.8	-56012.9	4954.18	-14693.7	-4892.15	19337	31708.3	-356.877	5662.06	4875.81	21630.9	13778.3	25810	15686.5	2605.56	13686.9	-26514.5	35349.2	29030
				M-CG	-20.4	-23.2	-18.9	-21.6	-21.1		2.47	94754.9	129213	77437.1	105058	41363.4	119838	12985.7	18531.5	32287.9	21923.6	22426.4	-4432.43	-1658.75	10847.8	10699	21232.7	-1254.26	940.402	4723.95	25420.6	-57213.8	6534.44	-14032.2	-3838.54	16040	32002.5	685.83	3493.06	5827.93	22864.5	9591.37	23476.3	11393.3	-848.626	20660.4	-24615	35113.2	26035
				M-S	-39.8	-36.1	-39.9	-34.7	-41.8		2.48	91529.5	117206	76311.8	107772	40880.9	120906	15679.4	17587.8	30355.5	25342.4	20496.2	-5034.19	199.724	8850.09	1120.08	25435.3	-6203.73	5414.87	5226.36	26584	-57574.6	8002.47	-12383.4	-4872.67	12460.2	37918.7	-7859.79	607.62	6781.34	26209.3	8647.93	21241.5	21628.8	-1603.14	14710.1	-24631	27298	26953.5
				M-S-XG	-26.1	-23.6	-23	-25.6	-25		2.49	89290.5	130417	75302.8	104294	44713.2	113274	17095	21347.4	27416.7	24861.8	21177	1768.07	1041.38	8442.88	3342.8	22588.7	-5574.51	943.407	8822.88	23032.5	-52544.7	7546.65	-14885.9	-2974.55	20671.6	26849.8	-4864.01	3915.02	2675.71	26407.8	7591.11	17415.6	17075.3	-3162.2	17806.1	-28578.6	27959.3	23744.9
				M-S-SA	-27.1	-34.9	-27.1	-32.7	-30.5		2.5	86479	121207	77300.3	98969.6	43177.9	115318	18216.1	18943.4	27903.2	24139.8	22516.7	-3600.51	1970.14	6133.15	5220.03	24497.2	-891.344	3579.96	5691.35	19514.6	-46467.9	4598.9	-16608.2	-7672.87	15100.1	31254.2	-2821.36	29.7406	6003.43	21515.9	2770.74	16518.3	16364.4	-55.6477	20540	-21686.6	27440.1	23162.7
				M-S-GG	-15.1	-16.5	-19.8	-19.6	-19		2.51	89144.8	120344	74975.8	99403.1	36311.3	116825	14667.2	21757.3	26205.6	23271	19475.9	-2481.3	-1585.4	3742.93	3275.06	24729.1	-4689.86	-1731.35	8342.54	19544.9	-52557.6	4632.92	-16447.7	-7889.52	18267.4	35148.2	-4518.08	2772.52	2439.45	24171.1	10565.9	13459.8	15583.3	-3006.19	21222.1	-27199.5	28779.4	23523.8
				M-S-LBG	-22.1	-23.6	-22.7	-25	-27.8		2.52	86523.3	122321	75885.3	100739	39660	115756	14175.2	17893.5	24216.8	21924.1	17908.7	-4966.27	-2939.6	6041.5	6265.49	22554.1	-11484.1	2975.77	7084.76	23631.8	-59406.9	2436.43	-14845.8	-5303.45	15562.2	36675.3	-4271.9	527.205	5392.27	19789.5	6849.02	17481	15674	-5827.73	16637.5	-27270.8	26343.7	24036.3
				M-S-CG	-6.23	-9.47	-15.2	-13.2	-17.6		2.53	94708.1	117324	74504.4	97793	41104.6	115326	15765.4	18639.1	25018.2	19618.2	21624.2	-3379.38	-2898.5	5071.97	513.44	24082.1	-5437.88	1904.39	3457.68	23690.8	-60235.1	3755.9	-18647.8	-5662.43	17969	27341	-4969.48	321.578	1404.43	21434.4	11217.2	15951.3	12504.5	-2739.79	12063.4	-29280.5	30551.2	18345.6
											2.54	88200.3	109903	75374.4	101238	38207.2	109371	15063.9	8020.6	21024.9	21884.5	23444.3	-7180.4	-1957.54	11317.9	2625.51	20298.2	-5720.61	-5.6424	7692.06	21276.6	-53681.1	6050.17	-19540.6	-5070.47	18258.2	29655.4	-9935.96	-737.456	3188.39	16625.4	10096.3	18279.8	14519.2	-990.087	13353.5	-26201.2	29430.4	26279.2
											2.55	90832.1	109874	70995.7	96834.4	35423	108370	17868.5	15998.3	18114.9	18885.2	18729	-7009.25	-2555.27	10304.2	1324.34	22078.1	-6052.16	-2057.5	9314.03	20345.2	-51411.5	2774.96	-13392.2	-11136.9	18483.2	33588.1	-8210.08	-1784.97	3911.75	20950.9	9282.95	13425.1	18102.8	508.072	16338.1	-30633.4	25965.6	23466.4
											2.56	84325.6	119111	72402.1	95265.3	35680.3	107237	13289.3	16299.8	20759	17931.6	20868.5	-3897.81	973.825	8391.07	1228.43	23724.4	-9057.47	640.675	8341.9	18326.1	-58017.2	6834.61	-16077.6	-10984.6	13594.3	34949.9	-5402.89	2197.1	1422.01	17651	3932.61	9400.13	11917.9	-3760.02	17287.8	-29148.2	34687.2	18214
											2.57	80797.8	113839	70554.5	93587.6	42947	107169	11372.5	19502.8	24347.7	17366.3	22496.2	-7840.04	-641.31	3067.16	1240.01	22666	-7945.8	-4252.42	1608.95	16339.7	-56912.3	1887.42	-16207.6	-8508.45	16605.1	30326.1	-6712.72	1512.37	899.593	16105	5119.52	14831.1	7366.08	-7287.83	14704.7	-26152.2	29644.4	22695.1
											2.58	85910.9	115295	76580.8	99553.7	41375.1	114792	14205.5	16887.2	18641.8	15997.4	20463.3	-7694.78	-5812.74	5741.94	2007.58	24816.5	-155.636	412.102	-1805.3	17628.6	-60594.5	2016.58	-20050.3	-8959.21	10987.7	24853.7	-5311.71	3672.16	-1026.04	21612	8732.58	15714	15409.2	-5829	19573.6	-28575.7	22061.7	21346.2
											2.59	83212.7	113214	69823.6	96545	37337.6	106264	14952.9	12030.6	21173.7	21757	18536.9	-9200.02	-2091.24	2892.78	4906.2	25438.4	-9419.48	1906.82	4685	14510.8	-57108.8	2369.61	-17705.8	-10068.7	12169.9	28213.5	-9340.1	-1420.76	290.479	23458.8	6219.93	12664.4	12182.2	-5238.13	15348.1	-22766.1	26717.7	17924.2
											2.6	86633.6	111319	74786.9	96335.4	33699.5	104528	11777.1	4581.84	21916.4	20798.7	16870.3	-9358.45	-5725.97	986.459	2216.79	22445.5	-4109.22	2602.92	2482.77	12795.8	-54803	2433	-12637.7	-7613.21	15248.1	27386.5	-10486.5	4367.27	-475.672	16826.5	9328.54	9198.27	11261.3	-3652.71	16957.1	-29155.7	27697.3	22889.3
											2.61	82562.4	112299	71227.7	97223	36674.8	109366	7044.14	16687.7	16267.6	17844.6	17073.1	-11241	-1572.7	-1203.37	-4865.77	23473.2	-428.63	-3725.44	3034.61	11292.5	-52236.4	3637.24	-14997.4	-3260.01	9696.78	30091.5	-5930.98	-4020.67	1833.16	15215.1	7700.87	6612.74	7741.01	-6362.36	19218.7	-28252	25231.7	19126.8
											2.62	84679.1	109602	64714.4	85961.3	35532.6	108562	8516.24	8766.27	14626.8	14186.8	15970.3	-11618.8	-5398.38	-2249.96	-2116.36	17548.7	-9549.35	-692.294	1835.48	13113.4	-55420.7	2264.9	-16663.4	-5771.79	13658.2	29065.4	-3921.65	-3344.72	1460.78	18204.9	6941.56	3785.65	8914.82	-1926.61	10501.3	-31234.3	28441.2	20900.9
											2.63	80828	106693	66572.4	88651.5	36451.7	103736	5329.19	9649.23	12483	12276.2	18635.2	-9832.05	-6013.17	-667.75	1640.84	23683.9	-7877.71	-5604.8	-4573.14	10500.5	-54996.9	407.637	-18625.1	-8809.69	13880.8	22590.6	-10311.9	-2205.07	5562.35	14522	2301.05	6811.76	7944.77	-6286.27	11736.2	-27148.3	27864.8	19988.1
											2.64	77298.9	108201	69394.6	92378.4	40365	102303	9572.95	14186.4	19179.1	11217.9	10188	-10220.6	-8718.59	-3553.26	-1256.6	23675.5	-9017.92	-7565.38	3239.52	13571.4	-50193.2	1527.42	-20735.1	-6865.35	12640.5	19106.8	-15375.6	2963.82	845.616	13363.7	6174.69	8870.22	9578.89	-3783.85	4245.55	-25647.2	29736	19514.6
											2.65	80831.9	106154	66102.1	93979.8	32585.7	97669.6	8930.23	11502.5	18382.7	16976.2	13436.3	-6690.66	-7986.77	-1325.04	-987.184	21862.8	-8989.86	-4803.25	2937.98	7873.97	-55638.1	1872.72	-16641.6	-3760.14	11449.3	23643.7	-7280.53	3561.57	3520.42	17259.2	-1276.77	14226.6	12166.1	-519.609	11785.2	-29763	22968	18961.6
											2.66	85304.6	98455.1	65985.2	89949.8	35422.6	99964.8	-33.3829	9760.5	15567.9	13654.3	15832.4	-9645.03	-2943.07	-3531.52	310.141	14833.2	-10368.2	-5965.67	-1176.6	13124.9	-54147.4	1361.26	-16937.8	-5907.31	7463.35	26572.1	-10199.3	-139.558	415.861	16592.5	3032.51	9745.23	5582.92	-5474.72	15321.8	-30910.6	24858	19880.6
											2.67	75029.2	107529	66970.8	91238.4	35908.3	104266	5643.54	12111.2	17571.7	17285.2	15922.6	-9119.29	-4389.39	-7795.88	3348.28	14259.6	-6841.8	106.225	184.704	10328.1	-53107	-48.1298	-15961.2	-11649.4	9643.28	21213.1	-14163.1	4592.75	690.851	23687.8	6049.53	12802.6	10891.8	-7811.09	11412.5	-27377	27425.4	17902.1
											2.68	74180.2	103233	67845.9	91841.1	29884.9	99818.4	12258	12158.1	18433.6	12778.2	18623.6	-12657.3	-5310.52	-1945.81	-4260.52	21786	-9734.85	-2345.38	1505.27	8742.03	-52106.6	-492.251	-18339.5	-12763.6	7811.34	20851.2	-10203.8	-3170.23	-732.816	13663.1	5255.67	8565.99	5304.47	-5279.66	12106.6	-30121.5	25277.6	14290.1
											2.69	81016.1	103992	63612.4	86270.8	38439.8	97282.5	7912.28	7662.87	13508.7	15390.8	18204.5	-10285.3	-6299.6	-1749.2	-4537.62	18300.7	-6910.01	-473.989	-1237.92	8808.18	-55115.6	-1831.64	-20755.5	-5479.19	4398.39	18957.9	-7177.55	-3983.8	2168.64	15150.6	-1113.15	10002.4	6157	-8509.81	11577.7	-29114	24755.7	19887.8
											2.7	82385.4	104366	63280.9	89257.9	32351.2	97452.9	5262.03	7704.74	15944.7	13498.1	17052.4	-10400.6	-6226.95	-2702.52	-1274.76	14413.7	-6120.2	-3142.61	-419.303	5884.71	-51700.7	33.522	-22953	-7931.48	9592.52	23104.3	-11558.7	-1190.57	-548.258	14203	2297.53	8868.92	9432.54	-3561.98	13152.8	-26954.1	24001	16687.6
											2.71	76429.4	103439	63126.4	87871.4	29762.3	93228.1	5655.3	8211.35	17025.3	10898.4	16298.5	-8171.67	-10046.9	-2819.48	90.452	18428.8	-8443.64	-8024.36	-1262.39	4202.37	-56846.8	2227.28	-15672.5	-9289.37	11526.1	16829	-14140.9	1538.76	486.716	14672.7	6522.05	2365.53	7772.89	-7909.26	9533.05	-29021.7	24161.8	18068.7
											2.72	77663.4	99202.1	57888.6	86495.3	33830.3	98416.9	3497.24	7249.72	20757.4	10251.6	14051.7	-7798.31	-7960.96	-5832.28	-4266.33	15392.9	-6237.49	-6603.53	-3697.3	-1070.61	-48246.2	992.092	-18789.7	-12677.4	11177	17285.6	-11431.1	477.616	-860.122	13063.5	80.1014	2627.33	3671.53	-6903.41	10085	-29134.9	20658.9	16427.2
											2.73	75994.1	102460	63264.5	86347.5	34063.1	93039.6	839.532	3171.39	7193.58	16090.3	15399.4	-8252.67	-750.188	-2025.32	1993.46	12542.2	-12119.1	-3163.35	-1681.56	7912.61	-57733	-2765.92	-20349.8	-9938.98	7794.35	21539.7	-10035.6	-4486.81	987.212	16242.4	-1535.16	3020.91	5192.17	-9563.38	9135.42	-28335.4	24651.2	22069.8
											2.74	75605.5	99464.7	62199.4	86103.6	32396.9	94211.8	8891.09	5565.97	13031	12950.4	14884.5	-13531.2	-5956.84	-7260.23	-921.746	16393	-10912.5	-4733.82	-2733.56	12467.6	-51708.4	-861.783	-16459.5	-11800.5	4072.22	21549.6	-10514.6	-1105.51	266.951	12273.1	577.012	3296.08	9595.93	-6377.13	9521.32	-29032.2	22427.7	18735.2
											2.75	73807.7	97574.9	62746.3	80577.2	33564.6	94894.3	5114.51	2839.47	17260.7	18863.7	15687.8	-4553.54	-6793.4	-7348.69	-6106.98	16717.9	-4343.88	-6368.19	-2672.21	4229.14	-50169	-2028.03	-22354.1	-11040.8	5649.64	18666.1	-6893.04	-4235.77	-3418.9	11498.6	2892.7	4017.04	7052.11	-5209.2	15185.2	-30520.3	26197.5	15477.6
											2.76	73424.1	96080.2	65241	80183.5	38327.1	92559.8	6302.04	4997.17	12196.2	16003.6	11035	-10089.1	-9303.27	-6743.32	-2295.05	18728.3	-9401.33	-11167.1	-3517.18	3680.05	-48294.2	-3010.74	-20813.3	-7871.86	7609.74	21297.6	-13532.7	-3314.28	-4165.33	14838.6	-3540.52	5677.93	529.493	-8633.32	17748	-30022.5	23692.9	12274.8
											2.77	74916.8	99171.3	63566.3	80587.4	39549.5	92928.2	9957.03	7843.85	9229.87	13259.4	12248.8	-9617.31	-6836.79	-4446.37	-5897.58	17075	-9831.88	-6598.76	-4277.63	-2277.84	-51583.1	-2130.18	-21881.6	-7733.39	7776.02	18879.3	-12446.1	-5520.6	-3478.89	14700.8	-911.263	1368.68	4424.52	-7775.48	9101.75	-29579.2	19782.3	18503.9
											2.78	75664	93799.4	60318.6	85523.9	33298.6	93725	3287.91	7879.6	7779.14	9728.62	12784.1	-13009.1	-11486	-4919.57	-2310.77	14877.7	-10098.3	-5327.93	-5628.83	5065.99	-50828.2	-2614.87	-21106.3	-6620.47	8473.1	18862.5	-12836.1	-6798.15	-4296.39	11384.5	-6831.39	-1489.63	-3688.76	-4879.96	8541.47	-29102.7	13208.7	14370.9
											2.79	74763.9	95663	62674.1	83983	32571.2	92207.2	5129.11	3438.98	10491.4	19858	12277.5	-10324.9	-8166.74	-4190.38	-741.403	16467.9	-11172.5	-6368.99	-9618.71	-6209.03	-51735.9	1817.48	-19507.2	-9345.64	5632.48	20074.5	-13012.3	2020.91	-3260.08	6896.25	-6125.04	3524.54	-791.626	-5194.72	15289.9	-23814	23046.5	16412
											2.8	70924.1	94558.9	59256	88452.1	31664.1	93677.2	3016.87	9647.13	11207.4	10456.2	8075.86	-11600.6	-10884.5	-3978.95	36.0311	15745.4	-7053.67	-5357.09	-1722.68	-5270.37	-51029.5	-3119.47	-18210	-12933.6	8305.51	19082.1	-14521.5	-2505.49	-2920.55	10279.6	4693.51	-293.13	2003.13	-11186.5	12464.7	-28823.2	20972.6	20571.3
											2.81	67521.6	90986.7	62476.8	81884.4	28674.2	91003	3485.76	8230.36	7520.18	10679.1	9132.94	-10791.2	-7111.59	-10498.7	-2126.25	11914.7	-9166.21	-5353.85	-4912.58	3763.83	-49168	-2366.02	-23456.9	-8962.82	10086.8	13388	-19085.8	-3953.51	-3354.09	14780.7	3031.74	2696.11	1991.15	-8366.32	9814.26	-28851.8	15705.3	16825.5
											2.82	68772.9	89720.8	59478.1	85016.1	30723	87654.2	-805.121	7362.53	13711.3	16822.7	12316.6	-14280.3	-10045.4	-11916.6	-4551.98	10732.8	-10742.5	-6663.1	-4289.27	349.993	-50625.7	-5665.45	-17335.4	-14654.8	5152.1	15087.6	-13133	-2896.62	-309.927	11945.7	-1005.38	1182.14	7313.44	-7970.94	8251.69	-30434.3	18601.1	16336
											2.83	69048.6	94676.2	60200.6	80667.2	27780.3	90435.7	7399.52	4803.02	6676.3	11111.7	10973.8	-12913.7	-6554.25	-8846.34	-3464.93	13983.1	-12094.9	-2877.62	-1164.28	-1389.99	-50817.5	-5865.51	-18916.5	-11022.7	7224.61	19065.3	-12674.9	-3691.67	-5536.73	12514.3	-5213.02	-3244.72	1187.26	-8292.71	7756.5	-34016.4	19569.8	15528.7
											2.84	70275.7	96786.4	61613	77252.2	28831	83394.7	5767.28	2649.28	10757	9855.9	9550.92	-11724.4	-9980.6	-9678.07	-6895.67	14128.4	-11114.1	-2584.15	-3354.81	-3154.95	-48071.5	-3295.88	-17418.3	-7309.22	6517.49	14361	-16567.3	-3887.68	-5361.9	14060.3	-1289.31	5.99861	3610.47	-8405.3	11121.6	-32448.9	19122.7	12075
											2.85	71587.2	92725.8	59171.2	80450.2	30279.4	85336.2	-364.928	3496.86	6820.23	7138.4	5938.98	-13072.3	-6290.04	-5960.37	-3264.42	17826.9	-9164.17	-10187.8	-7292.92	1440.8	-50447.9	-944.422	-15860.2	-8878.48	3783.89	18590.1	-13545.1	-5501.12	-2086.74	11661.3	-6172.81	-4094.89	7454.32	-1667.11	13903.6	-29790.1	17855.1	14722.2
											2.86	67721.7	92214.8	59071.1	76777.9	32438	83963	1481.05	3026.46	5886.53	8990.45	6847.67	-8708.81	-11246.5	-5645.64	-2912.85	14184.2	-11530.8	-10514.4	-13234.8	3847.87	-43796.8	-640.129	-16545.5	-10310.5	2985.37	19024.1	-15347.7	-4482.09	-3375.56	13001.6	-706.354	793.688	-2059.11	-4832.76	11622.8	-32762.5	15324.1	18539.8
											2.87	76029.4	91317.7	54748.9	79235	28590.3	85607.9	2349.35	4742.38	4623.29	6552.55	9450.17	-9863.1	-12405.3	-5784.79	-841.977	14332	-12588.4	-10265.4	-11829.8	13.4028	-50200.9	-4702.34	-20068	-9442.38	6920.87	22252.4	-18926.1	-2750.9	-9125.57	10490.6	-5724.68	-594.905	168.167	-8546.72	10661.4	-29092.3	17187.8	16512
											2.88	70257.2	88148.7	54355.3	78316.4	30398.8	82162.1	2554.56	4753.9	3629.95	7983.41	15576.2	-13060.9	-10966	-6282.34	-3518.27	14182.7	-11127.9	-7649.95	-9548.49	-4684.23	-44105.9	-2172.2	-19428.1	-10222.5	5815.25	18729.4	-15989.6	-5047.51	-3727.57	7010.59	2121.85	1748.13	-2057.88	-5115.67	6819.13	-27458.4	17396.1	13336.2
											2.89	69203	84977.1	56148.2	74965.4	28291.2	87594.3	-67.8349	4430.59	5310.05	9027.57	14987.1	-10486.7	-8329.97	-9949.66	-3953.21	13801.4	-13122.3	-8889.37	-3616.93	-4047.65	-48696.2	-3385.35	-15584.5	-8234.79	4272.18	18332.5	-15752.6	-6385.64	1212.72	8486.19	1873.64	-4899.85	-3049.12	-11447.3	14679.8	-25074.8	15656.7	18309.9
											2.9	68761.4	87685.9	56654.8	75931.7	28675.7	85327.9	-2265.9	2380.49	10404.8	11409.6	10709.3	-11358.4	-7569.47	-10328.7	-3597.66	8824.84	-11700.9	-10197.1	-6354.22	610.78	-48074	-4214.39	-16200.5	-10770.7	6863.54	17430	-18551.1	-3947.31	-3764.26	10992.8	-1532.9	-5296.09	2544.11	-7078.35	17127.5	-29772.3	13938.7	18304.2
											2.91	65867.8	93212.1	61678	77887.7	31786.6	84505.1	1648.53	1973.98	6478.27	8384.48	5484.89	-11140.5	-11013.2	-7576.22	2465.68	10945.1	-12687.1	-11805.6	-1591.45	1625.39	-43016.6	-5454.43	-16904.4	-7589.76	5970.79	20207.6	-14526.5	-5732.13	-5076.42	12541.4	-3054.3	-513.178	7237.27	-13786.3	7921.42	-29650.4	17368.6	19672.2
											2.92	61566.8	86863.1	55682.7	73725	31911.8	87183.8	4041.73	2714.52	3589.97	6418.46	9500.31	-15702.2	-9308.49	-4315.54	-450.421	13132.7	-8572.4	-5688.96	-4783.89	-8129.93	-49192.4	-4189.14	-19481.9	-11736	5450.93	17613.6	-13597.7	-6940.39	-2476.33	10551	-1351.47	-4942.93	-3326.97	-11166.6	14154.3	-29970.5	17372.3	16530.9
											2.93	62732.4	85402.6	53384.2	73890.8	30058.4	80832.4	2223.28	2308.16	4065.86	8891.7	2726.75	-11922.5	-8486.09	-6973.4	-3546.02	14325.6	-8936.45	-6918.94	-4402.76	-8830.32	-51142.5	-3454.16	-16754.9	-12134.1	5916.83	13297.5	-18611.3	-4381.79	-3924.52	6307.18	-145.987	-9167.65	-2086.23	-9854.82	10721	-27680.7	16085	12618.9
											2.94	62643.6	85727.3	56154.7	72308.4	32998.2	82251.5	7391.77	1006.48	374.168	11699	11174	-13557.7	-11836.6	-13550.5	-5716.9	10536.5	-8397.12	-12612.3	-9167.96	-7990.2	-46653.5	-5444.61	-17577.8	-10530.9	2856.59	20243	-15392.8	-4996.8	-6291.87	6818.69	-4867.59	-1179.89	4838.87	-9231.67	10829.8	-31154.2	16690.5	10303.9
											2.95	62302.7	80956.8	54760.6	74211.3	30394.9	78622.5	408.88	907.665	6591.82	5784.25	12671.4	-10094.8	-9613.33	-10421.9	-9305.62	17111.4	-11553.4	-15881.2	-7252.97	-7016.39	-48132.8	-6567.68	-18332.1	-9467.51	2100.08	16494.9	-15657.3	-2776.48	-5528.15	6788.39	-6979.12	-2861.19	7012.85	-9593.26	14513.8	-30824.4	18829.5	14280.6
											2.96	62040	78185.9	56502.6	74601.4	28871.1	77338.2	-2009.01	-1354.51	6394.01	8308.02	6411.12	-8085.25	-14107.7	-8776	-5821.18	14675.7	-8346.41	-7125.96	-5570.58	-10298.5	-43882.5	-6491.5	-21120.8	-10570.5	4831.82	15763	-16876	-3350.29	-5796.16	10382.1	-5400.78	-2615.71	-2926.02	-9908.85	9767.79	-30269	20058.2	10840
											2.97	64817.9	81095.4	56346.7	70958	31622.6	74520	-3347.58	2565.42	3682.35	6937.76	7102.17	-5516.87	-11316.6	-6796.71	-9513.36	9311.76	-9254.46	-9871.85	-3754.95	-11881.5	-45691.2	-7255.98	-20147.6	-12937	2886.91	11165.5	-16150.7	-2260.92	-7887.21	7192.31	-773.588	-8238.38	175.018	-10329.9	11825.2	-28500.1	17565.8	17970.1
											2.98	64765.9	78382.5	54075.5	72682	29317.2	71456	-2425.97	2290.03	3006.2	8641.73	13008.5	-11108.3	-7840.34	-8015.79	-4290.13	11470	-9444.32	-8335.64	-9501.26	-10774.8	-39529.2	-6379.15	-17614.6	-8634.92	-2075.88	12996.6	-16535.8	-3097.31	-4471.55	9666.85	-2254.76	-7288.7	-1433.54	-14120.8	8217.6	-29383.3	13786.8	13756.9
											2.99	63110.1	81329.7	55220.4	64986.7	31295.8	75296.6	1453.48	1702.49	5563.35	9530.44	6513	-13512.3	-6125.99	-4691.28	-7853.91	14039.8	-7938.29	-10388.5	-12127.6	-8342.95	-36401.9	-4592.59	-16659.3	-6046.82	5887.34	14318.9	-19695.7	-6266.88	-6752.43	11407	637.182	-9120.83	-1924.58	-8324.46	14293.5	-29791.1	19037	14809.2
											3	65647	79124.3	53931.6	67830	28340	76940.7	-164.589	3119.28	7046.51	10604.3	10084.3	-15015.9	-11402.5	-10533.9	-5597.9	10730.3	-14273.9	-12524.3	-10931.3	-13494	-39323.3	-6401.5	-16855.8	-7658.34	2466.94	9536.85	-20939.3	-6254.72	-4815.46	8839.21	1285.04	-6204.83	-2473.29	-9669.24	9814.72	-30571.5	13176.6	16945.5
											3.01	60863.9	81325.4	50673.3	68282.1	27397.1	78414.2	-401.514	4560.79	3209.11	4408.61	8963.05	-9380.64	-14678.9	-8051.2	-4565.7	11553.5	-12387	-11495.1	-4758.66	-9450.99	-39261.8	-742.642	-18148	-13588	124.784	9394.31	-19077	-3441.68	-5339.73	8235.24	1035.37	-7499.15	-727.937	-8467.42	16227.5	-27337.2	12455.1	13943.4
											3.02	66432.6	78817.7	53174.6	69975.3	26062.3	76115.8	-3462.47	4263.65	246.888	4248.99	7217.05	-11089	-14809.8	-15853.2	-6414	10018	-12556.9	-9351.8	-6775.59	-9250.16	-37089.2	-4686.54	-21000.9	-12659	2611.35	11018.1	-20192	-3800.9	-3268.47	10829.4	-2034.14	-5337.2	-1109.95	-10661.8	15816.2	-29594.8	15880.1	12439.1
											3.03	60851.8	80720.7	53399.2	67879.8	28637.4	77990.5	238.605	3009.22	3098.72	6088.12	10837.9	-14034.8	-14000.4	-11286.7	-4057.05	11184.9	-13458	-9709.88	-7846.56	-10112.1	-42791	-1520.03	-21133.8	-10677.8	573.398	16133.4	-18518.3	-5546.39	-4539.97	9654.74	-7417.97	-5450.09	-147.938	-11742.6	13212.9	-27581.1	15534.9	11999
											3.04	61466.8	81378	54190.2	72468.4	27564.9	75688.2	-419.226	-290.535	6015.39	3797.11	8695.73	-9029.7	-9759.74	-15830.6	-2538.1	13970.4	-8772.08	-12058.2	-1855.32	-14033.5	-39572.9	-3649.32	-19343.1	-11181.8	2454.35	17156.6	-23588.5	-3690.06	-5085.21	9548.19	-2406.32	-10982.3	-6872.13	-7443.05	9156.04	-30762.9	11536.5	13938.6
											3.05	63568.8	74154.8	53162.7	69728.6	27929.8	73806.6	-3665.53	6288.26	3069.88	4902.3	9151.26	-10046.4	-14983.6	-12091.8	-4778.12	10281.9	-8655.88	-10272.3	-8996.07	-16633.7	-40831.7	-3697.25	-21095.8	-9947.12	1133.3	12632	-21528.4	-3964.16	-6174.08	7708.73	-6793.7	-10100.9	-6717.47	-15129.2	8245.91	-27572.2	13066.2	9576.93
											3.06	66389.1	78705.2	52856.1	71990.9	25665.5	73502.4	-3419.98	893.096	3925.37	4870.72	10836.4	-13136.2	-9992.84	-12120.1	-4468.12	12551.5	-9775.32	-12738.1	-9127.66	-12335.6	-39223.4	-5249.89	-20064.5	-11046.7	1660.88	12258.6	-20354.5	-7229.32	-8795.94	6501.07	-2605.57	-9921.24	-2764.46	-9435.52	9300.9	-25383.1	12277.8	9257.97
											3.07	59181.1	75867.3	55757	68314.6	27361.8	76379.3	-1131.74	1774.97	-327.12	5530.09	6581.81	-10287.9	-15392.9	-15094.8	-7956.69	7271.91	-11552.5	-12136.7	-8265.48	-18158.1	-37075.8	-6960.26	-20164.2	-11756.2	-1165.03	13976.9	-23065.4	-6134.16	-4797.96	10361.5	-2955.86	-8277.26	-1145.89	-13072	11168.4	-28156.5	14338.8	10117
											3.08	58719.7	82902.8	51290.6	69201.6	31167	71440	-4223.96	4494.04	2460	6782.92	6512.19	-13332.9	-15743.9	-9981.39	-6021.15	8291.57	-9487.37	-9397.45	-7500.98	-15587.1	-39711	-6220.31	-15493.4	-13007.3	911.481	12514.9	-18769.3	-6244.54	-6332.07	3873.4	-4843.86	-9144.24	-1308.18	-13663.4	6990.64	-30496	12753.2	16018
											3.09	57519	73848.7	54611	63500.4	24890.8	69227.3	187.149	-5184.5	1101.55	4409.16	9148.14	-12170.1	-10978.2	-12968.1	-4321.31	11207.5	-9982.78	-13926.5	-4149.84	-12147.6	-41497.5	-2937.05	-16056.2	-7437.51	-335.93	12091.9	-20847.9	-4307.5	-5479.99	4708.38	-2322.69	-13951.1	-5164.32	-10880.1	11904.7	-27046	9794.91	14509
											3.1	63219.3	77386	48129.1	68308.9	27106.9	68177.3	-3064.23	-1660.83	-1017.53	6088.87	5774.58	-13080.9	-10289.6	-17819.1	-5541.01	11278	-16564.9	-16257	-10280	-13867	-35188.7	-2451.22	-19192.5	-8058.24	3578.6	14207.4	-20118.3	-4437.74	-4978.59	6402.32	-6280.33	-15252.7	-2615.78	-9469.81	9787.78	-30120.9	11694.6	13360.4
											3.11	58480.4	73499.2	52003.4	64492.9	25156.5	69835.4	-2802.98	-969.273	3156.35	-1073.93	8261.02	-15915.8	-9309.94	-12569	-5378.52	8088.57	-9146.46	-11594.2	-10528	-15564.6	-32943	-5610.21	-19202.8	-10872.4	-3885.36	9416.16	-21842.6	-7950.01	-7868.56	11023.2	954.097	-9833.97	-184.427	-11666.9	8021.48	-29114.1	10500.9	9971.49
											3.12	58599.4	73955.7	48325.2	64162.9	26073.7	74081.5	-5136.58	487.628	5807.47	3901.02	6115.64	-14866.6	-16358	-14035.4	-6749.52	11328.4	-8389.59	-13059.6	-7244.66	-17991.2	-31535.6	-7387.13	-19814.9	-15266.9	-716.61	12122.3	-19891.4	-10747.3	-7763.8	3162	-1305.21	-10090.4	-5535.7	-13065.6	11763.9	-30054.5	11166	9029.3
											3.13	53670.8	73220.6	51032.5	61385.9	26652.7	74974	-4469.2	264.512	-961.42	2808.61	4253.7	-13102.8	-11910.1	-13259.2	-5664.58	7448.19	-6939.04	-11497.7	-8440.35	-11288.6	-37309.9	-9270.95	-19443.8	-13647.5	135.212	10843.3	-19253.4	-5508.45	-6905.13	8093.09	-5022.97	-10986.7	47.1476	-12973.1	15960.9	-30314.1	13038	9507.61
											3.14	54561	74765	53055.9	61168.7	25867	70497.3	-3275.76	-1028.23	2468.24	6644.69	7999.94	-10699.5	-14770.9	-11750.9	-4995.53	7281.84	-8771.26	-17632.3	-7101.84	-12894.4	-35766.4	-8728.25	-18526.4	-14766.1	-1145.4	10124.8	-16722.7	-2683.85	-6376.56	11048.6	-1263.97	-8105	-2851.52	-14733.9	10805.7	-27385.3	13459.6	11615.9
											3.15	60393	69225	51114	65067.6	26688.3	66910.2	-2080.12	4173.36	1099.28	5117.71	7737.07	-11582.6	-15465.4	-10857.5	-6548.39	5210.02	-14667.1	-16095.8	-9319.03	-15058.9	-38869.7	-5745.55	-16285.5	-11179.4	-555.642	5551.11	-19289.1	-2157.29	-8595.33	6234.12	-2709.67	-10713.1	-6083.95	-12989.6	10009.8	-26843.7	9109.26	13638.9
											3.16	55181.7	69561.8	47819.6	63442.2	26414.7	69335.9	-7507.46	1581.5	-2931.61	1381.03	7815.91	-9496.01	-11311.2	-15294.8	-9476.12	7400.33	-16751.7	-18525.6	-7892.29	-14837.9	-36771.6	-6918.43	-18166.5	-11101.8	-3742.61	12867.7	-21406.7	-4970.89	-6903.23	8919.34	-11530.1	-11017.4	-4858.78	-10910.2	8026.04	-29988.2	11120.8	12568.8
											3.17	56393.1	66742	50376.8	62924.9	28822.6	68377.9	-9360.21	1800.23	-149.951	5137.56	6383.59	-14115.1	-10724.9	-14215.6	-7424.85	7890.31	-13991.8	-17069.2	-10781.6	-15855.3	-29514.4	-4115.06	-18498.8	-11584.4	694.847	9148.65	-22937.5	-6444.63	-9166.8	6729.05	-8592.4	-16228.2	-3934.46	-16595.4	14156.3	-32579.6	10067.4	7991.49
											3.18	54116.8	70666.8	45688.9	63156.4	30862	66620.8	-5551.57	-756.294	-4511.82	3898.39	2634.19	-10139.1	-13434.9	-12760.6	-7640.56	7486.54	-16132.5	-17304.4	-14367.6	-18160.3	-32483.4	-7453.55	-21386.8	-10149.8	-524.611	15334.9	-17849.5	-8620.93	-7244.73	7945.2	-4282.68	-12906.9	-863.035	-16711.8	12703.4	-30815.4	12631.1	13594.8
											3.19	53309.6	71561.6	48479.4	62657.2	30214.3	63996.7	-11288.9	601.373	2471.13	2123.3	5599.2	-8811.21	-13369.1	-17908.4	-5908.17	3953.35	-10911.2	-14655.3	-10701.1	-12809.3	-37104.6	-6985.91	-20925.1	-9495.99	-2744.56	11361.7	-23693.4	-6448.04	-4756.57	7980.66	-2227.71	-13342.6	-8738.48	-16642.4	12997	-28162.1	9887.51	7374.57
											3.2	57345.6	71448.1	46001.2	59703.3	26642.7	65829.7	-6173.78	-3191.16	-547.224	1487.7	4618.14	-7004.69	-14214.5	-17928.2	-7976.13	7817.93	-10281.9	-11743.4	-12848.7	-18771.6	-37585.6	-6790.44	-20240.4	-8128.53	-9114.22	8447.45	-23074.5	-5439.97	-6280.15	3561.06	-7082.44	-14478.3	-3550.83	-16419.4	10489.6	-27897.9	11603.5	13879.7
											3.21	57457.9	72796.1	46532.7	65210.1	23751.4	66189.8	-116.831	233.113	375.456	2006.24	7215.08	-13646.1	-10793.1	-16885.8	-8624.7	10651.7	-11209.7	-14984.3	-7441.87	-18577.1	-31902.3	-7259.53	-21676.9	-12139.6	-4270.57	9440.91	-20322.3	-9086.12	-4953.82	2314.01	-4378.31	-10848.6	-4820.9	-13516.1	9626.31	-28678.2	10816.4	13455.4
											3.22	55263	70814.8	50519.4	59131.1	23881.9	63144.2	-4773.33	-448.595	311.589	709.943	4098.48	-13352.8	-13812.3	-18189.7	-6164.96	7597.69	-11390.4	-13834.2	-10404.4	-21078.3	-32786.6	-7792.72	-22424.1	-9895.27	-652.359	10594.6	-20903.3	-8191.57	-8928.12	4914.55	-3602.43	-12519.1	-10018.8	-14710.8	11364.4	-31713.5	8329.08	12072.5
											3.23	51812.3	63992.5	48897.5	63200.2	26665	64346.4	-4313.06	3774.1	110.394	1747.18	5315.12	-13056.9	-10311.9	-22336.1	-4423.95	5435.7	-14170.7	-16371.2	-4855.9	-16669.6	-33058.5	-10391.9	-16665.7	-11577	-3385.26	7017.56	-18027.5	-5844.95	-8935.88	2328.88	-6777.34	-14730.3	-3624.44	-12055.8	11631.5	-26769.2	6528.38	11949
											3.24	56151.9	62919.5	48059.1	61963.6	25913	63773.9	-4675.98	667.911	920.027	3682.44	4411.54	-8396.5	-9412.9	-17416.9	-7266.03	9304.21	-11656.2	-16190.7	-7904.08	-20010.8	-31427.1	-7074.46	-16262	-12973.1	-1060.53	9019.08	-22137.6	-6205.48	-6337.89	1959.83	-4467.9	-12453.3	-5883.93	-8846.48	9013.02	-28461.9	7653.63	7695.56
											3.25	52112.9	68845.1	48521.9	62081.9	26778.2	65712.1	-5787.77	-852.141	-4293.53	5503.58	4264.78	-10029.2	-13049.3	-14023.7	-7378.68	5817.25	-10053.4	-16227.6	-11540.6	-17372.5	-29009.8	-7701.48	-15306.2	-12652.3	2305.64	7241.48	-22250.6	-5591.28	-7098.97	6498.79	-7605.69	-12437.9	-4179.25	-7985.43	14317.4	-26700.4	5390.22	5692.79
											3.26	52473.8	68897.7	45179.2	61317.9	28587.8	60079.9	-4680.49	-512.63	226.417	6111.73	2527.8	-11309.4	-11096.8	-14342.5	-9031.7	3526.33	-11989.5	-13770.3	-7633.84	-20302	-28575.6	-8342.44	-15971.5	-8813.72	-2922.15	8250.55	-20140.5	-5040.99	-8120.7	805.49	-4528.14	-16870.2	-5860.93	-11692.4	15944.8	-26908.6	11555.3	9081.19
											3.27	52903	65184.5	45852.8	56800	26664.6	64686.3	-1331.94	-3002.79	-1339.7	3380.28	2033.01	-10461.2	-14193.1	-11948.7	-9453.98	5954.15	-14484.3	-11183.7	-8357.13	-19565.7	-29797.9	-9281.46	-14271.9	-14656.9	-2956.98	4916.2	-24560.6	-4061.38	-4704.23	1533.09	-4806.19	-10721.1	-3735.31	-13251.3	19489.2	-25366.7	10958.6	7210.53
											3.28	53513.6	68349.8	49591.3	59573.5	25699.9	60239.6	-4632.76	-7038.8	329.652	6066.19	2726.03	-13767.2	-15800.3	-12437.8	-5142.89	8097.08	-9914.18	-13811.2	-8882.54	-20944.1	-29682.8	-7941.97	-16734.6	-13098.2	-3325.78	6036.37	-19108.9	-6967.32	-6827.16	6582.45	-5836.2	-9768.5	-8991.31	-15554.3	13808.1	-21835	10097.4	7362.03
											3.29	52708.5	69300.5	45052.1	57752.9	25364.7	59769.4	-5001.18	4718.97	249.629	3117.66	3573.78	-11578.2	-12763.8	-14352.7	-8350.52	6171.48	-10250.4	-18398.6	-9960.72	-24689.7	-29684.7	-6921.16	-19281.5	-11330.8	-52.9899	7078.16	-22134.2	-5865.8	-8000.58	6361.83	-5425.62	-10916.6	219.764	-12948.9	19756.2	-26345.8	13646.6	10790.9
											3.3	52244.6	65867	45508.8	57079.2	29223	62588.9	-6722.92	529.069	2730.57	-981.833	5024.88	-14142.3	-13286.6	-17513.5	-7880.27	6378.49	-14717.3	-16454.3	-8594.73	-22099.2	-29531.3	-8468.11	-18645.1	-12739.1	369.122	5911.78	-24362.8	-8894.69	-9089.21	4524.67	-2597.67	-10163.8	-3342.23	-9259.61	18245.2	-26270.5	8990.48	10031.8
											3.31	53332	67528.6	44303.6	56874.4	23812.9	60041.6	-5189.72	-2533.59	-827.278	3332.34	7895.03	-11735.9	-14417.9	-12978.8	-5470.26	1755.64	-11317.7	-16919.6	-8654.11	-23062.8	-26772.8	-8127.68	-17239.1	-8789.06	-4007.73	7413.59	-19110.3	-6641.77	-9564.5	5996.26	-2909.48	-13465.7	-4972.67	-14759.5	16116.8	-25205.4	9616.88	11101
											3.32	54770.2	68180.1	43430.1	55022.8	23034.2	57426	-5048.52	-73.7375	-4878.99	726.926	6342.79	-9302.4	-13268.3	-16237.2	-8537.42	3305.59	-6785.51	-17443.2	-10374.4	-19905.5	-22806.2	-6967.87	-18774.7	-11114.5	-880.045	5230.1	-22713.6	-5990.9	-7391.39	3685.03	-2049.59	-17083	-5009.75	-14428.1	14974.3	-26253	10194.3	13776.8
											3.33	50492.8	61168.7	45387.8	57780	26273.2	64262.5	-4036.46	-154.039	3044.08	1694.04	5285.4	-14120.5	-11299.8	-13788.9	-4720.91	7898.67	-8854.49	-13797.6	-11599.1	-20342.6	-24837	-6045.93	-16229.4	-12947.3	-1026.78	5350.81	-18098.6	-7991.16	-10109	4287.19	-3409.72	-15873.2	-2941.63	-11214.7	15705.6	-22911.8	9638.74	9287.23
											3.34	52491.8	59700	46232.9	54412.6	26625.1	61603.2	-9145.92	2626.18	636.934	-565.722	4855.82	-6576.07	-10069.4	-11059.8	-8158.32	5799.79	-13482.9	-13538.5	-8875.08	-16962	-20886.1	-7278.31	-16049.9	-12080.1	-1629.66	11011.5	-23108.8	-4498.4	-8959.57	4228.88	-4035.36	-15297.9	-5494.92	-16142.4	20345.2	-27303.2	9536.17	10011.6
											3.35	52899.9	62385.9	42479.7	56541.3	30490.3	57104.4	-7208.42	-1792.19	2400.05	644.752	1877.83	-11343.4	-11675.8	-12135.5	-5948.57	5402.38	-8576.63	-12871.2	-8939.67	-21860.6	-17987	-7643.65	-13669	-11503.1	-800.295	5763.72	-23326	-5859.67	-8200.22	7118.4	-3669.24	-16741.3	-6233.47	-14607	15145.3	-27689.4	10354.8	9983.09
											3.36	51310.7	63464.8	46308.4	58462.2	27273.6	56904.5	-6906.35	1462.62	-1191.38	2702.26	3749.73	-8183.17	-6870.89	-18118.8	-3128.28	6218.51	-10235.7	-18110.2	-6279.44	-23789.7	-22769.6	-7146.92	-15444.2	-12811.8	-3707.45	4678.34	-25932.6	-5631.5	-5240.45	5440.96	-4153.44	-12951.1	3617.14	-10034	12751.6	-24261.7	8460.59	9062.03
											3.37	46995.3	63816.9	44991	55328.8	25186.7	55863.8	-5432.98	1409.32	412.848	-1134.9	6973.71	-8041.87	-9624.96	-16116.9	-1675.58	9819.25	-9870.59	-18317	-6320.03	-23590.9	-20570.5	-8614.67	-14363.1	-12176.6	-1398.06	7558.46	-23923.1	-6943.33	-4453.4	3369.32	-2690.72	-17475.7	-8864.05	-14208	15332.7	-25209.4	11769.6	11270.5
											3.38	51575.6	60797.6	44646	53020.3	25143.1	57318	-5476.2	-1684.41	-2225.05	122.445	7133	-7362.12	-9849.97	-11998.1	-3420.91	8353.49	-8035.55	-15751.9	-6425.16	-19131.2	-21392.1	-7300.69	-12018.9	-8692.16	-3570.59	4582.78	-19404.2	-9910.25	-6532.04	5837.11	-17.2363	-15217.9	542.827	-13271.2	15272.7	-22945.7	9187.19	10707
											3.39	47403.7	59304.6	43993.8	58160.4	24912.2	62919.9	-8978.99	828.695	-3872.16	2139.93	4151.04	-4588.4	-10503.1	-17214.9	-5839.07	8593.08	-7103.21	-14150.6	-8082.48	-19664.9	-21396	-6434.72	-10862.4	-6793.3	-1500.44	7375.61	-22545.6	-6874.99	-7105.29	5003.57	-1937.3	-12905.5	-1491.67	-11446.2	17961.3	-22522.5	9462.39	9943.92
											3.4	53836.8	57254.5	42700.1	54658.2	24270.3	55483.2	-3824.75	-1900	-591.257	4647.8	6379.67	-10890.1	-6016.28	-14320.7	-9041.29	7502.99	-10996.7	-18627.9	-7572.96	-19267.1	-17983	-5750.68	-17257.7	-10553.4	-1244.17	6266.52	-20941.3	-4986.55	-7502.05	2956.37	-6313.39	-16582.7	-3076.49	-12622.9	15458.5	-25712.8	11587.5	10836.6
											3.41	52414.4	58919.7	46523.1	59273	26313.4	55865.9	-8367.27	6724.9	1438.8	2386.01	6557.44	-9517.37	-7520.27	-18083.8	-5702.25	7570.65	-7888.45	-15471.1	-8146.21	-24764.9	-14852.3	-5685.34	-13316.1	-12206.1	-4745.68	3056.09	-17855.9	-5459.51	-5560.76	6095.57	-2161.79	-17782	-2451.96	-11511.6	17088	-24490.9	9775.09	11137.7
											3.42	50821.3	62147.2	47630.3	55140.8	26384.5	55296.1	-8382.37	3511.26	214.821	2395.99	4094.7	-11706.7	-6103.16	-18030.2	-7244.66	5503.44	-13105.3	-14717	-5132.28	-20887.6	-14267.7	-7665.99	-12621.4	-9700.16	-4016.26	8669.8	-22167.5	-6429.05	-5362.37	4981.92	-7504.71	-16918.8	-5523.71	-11793.5	15831.4	-22588.9	5889.09	11782.5
											3.43	48730.9	60379.8	45001	57673.2	26029.7	56447.2	-797.264	1272.25	1911.6	3536.5	3057.29	-7925.58	-6426.03	-15065.6	-6032.64	8123.35	-13353.3	-15535.6	-6200.7	-18320.6	-18563.5	-4729.92	-15306.4	-11399.5	-4192.8	6634.95	-19647.8	-3216.06	-7864	4787.14	-1879.23	-17436.9	-2765.95	-14031.3	17391.4	-22367	11347	10944.3
											3.44	48050.3	63942.7	41926.9	55690.3	25236.2	58399.4	-1189.24	-267.439	-871.335	2568.74	26.1453	-8441.12	-6850.23	-15110.2	-4916.61	6622.23	-9726.55	-13710	-5937.28	-20438.7	-12526.9	-7396.2	-16435.5	-8176.35	-5505.05	7418.27	-19771.4	-3481.6	-7153.25	5195.33	-1062.02	-12854.9	-2060.52	-15815.5	20347.9	-22744.5	10444.8	9355.53
											3.45	48506	58122.9	39396.4	54572.8	25635.8	55523.5	-5684.08	4154.49	828.829	1733.89	6018.77	-9334.37	-8437.22	-16366.7	-9927.63	10665.4	-9069.34	-15204.3	-9440.46	-21067.3	-12790.1	-4825.42	-13424.5	-11185.5	-4312.29	7554.35	-19880.2	-5523.31	-7258.11	3242.13	-2558.03	-17880.8	1819.64	-13355.2	16139.4	-23643	7411.3	11106.8
											3.46	49102	63069.5	43755.5	53988.2	26553.4	56468.8	-6555.79	100.738	4557.88	7115.87	6992.13	-7725.95	-8857.11	-14303.2	-1766.97	8876.79	-9404.04	-16603.5	-14967.2	-21274.3	-14458.8	-5792.41	-15903.1	-12516.8	-2347.21	8355.53	-17540.6	-4841.34	-5397.12	5081.82	-2323.13	-11054.5	3869.56	-16348.8	20683.4	-26328.8	12173.6	12541.3
											3.47	50015.3	57451.2	41970.1	58492.4	28810.7	59359.7	-5739.04	-1683.2	1654.05	4546.88	7909.14	-7674.12	-7737.84	-11549.7	-3980.72	10624.5	-8065.37	-16366.6	-10988.1	-23330.5	-15283.9	-6448.17	-13386.3	-10234.1	-2293.59	10794.5	-21271	-5752.33	-6442.36	2598.59	-1774.23	-14035.9	357.986	-9401.25	15193.8	-22237	11234.6	11466.7
											3.48	47128.3	55332.2	44678.4	56235.8	25960.3	53597.7	-4144.81	3713.73	-389.881	4751.62	4936.15	-6186.06	-7538.9	-12179.2	-2937.45	8124.76	-8577.46	-14616.2	-3958.01	-19299.7	-13783.4	-8793.05	-12443.9	-10842.6	-2092.86	8146.61	-20463.5	-4645.33	-9165.03	4992.63	270.878	-15429.4	-699.881	-9776.05	20918.7	-21137.8	9140.32	15548.9
											3.49	51621	57826.5	44261.5	53724.6	22946.7	56790.7	-1899.49	3187.15	1452.52	2368.4	9060.87	-6715.02	-6894.31	-13706.8	-730.632	7466.25	-5003.91	-14731.2	-5470.18	-22556.2	-7826.15	-8972.08	-13331.9	-11343.3	-2913.9	9791.78	-21113	-2305.62	-12153.3	3622.99	687.177	-16659.3	-131.78	-12851.3	19205.4	-19928	10142.2	12714.3
											3.5	51219.5	55650.7	41730	51667.9	25386.5	53503.8	-5077.41	843.312	2865.99	2941.05	5987.65	-8821.25	-5835.59	-11116.1	-1157.68	6455.61	-6530.05	-13141.6	-6679.03	-20640.4	-3719.06	-8422.95	-14538.5	-7696.48	-3424.53	9855.12	-18922.9	-3388.31	-13115	4634.19	-725.805	-15437.7	-1555.4	-12105.9	21434	-23055.7	8656.83	9089.95
											3.51	50017.5	61404.3	45543.4	55745.7	23499	55428.8	-5388.32	3580.62	-1066.82	5792.99	7999.18	-4662.6	-4444.58	-12870	-1233.47	5188.79	-8107.61	-14167.9	-6404.93	-21593	-10978.1	-7970.79	-11050.3	-10047.1	-2766.51	6819.49	-21407.4	-3310.1	-4596.49	6794.13	908.603	-18300.9	614.922	-12336.5	17673.7	-25353.1	10520	9295.22
											3.52	46784	57290.5	43600.6	54912.4	27040.7	51787.2	-1435.07	4307.71	3106.74	4921.35	9600.39	-4395.8	-2387.27	-10249.2	-952.267	7549.55	-9844.81	-14419.8	-4285.97	-21696.9	-5231.99	-7317.44	-12461.9	-9652.46	-2167.63	7083.52	-19243.6	-2279.58	-4841.61	8590.59	-946.473	-15098.8	3206.52	-12303.9	25196.3	-18563.7	7035.61	12124.7
											3.53	50938	60898.7	42357.7	51949.2	27214.2	56899.7	-2001.78	2898.48	5676.55	7926.56	8162.38	-4451.94	-3377.78	-10528.4	1930.22	12174	-9208.63	-10088.6	-4796.61	-19621.8	-6830.12	-8265.16	-8822.06	-9622.7	-3166.38	9005.96	-18020.3	-5816.7	-1555.79	5027.41	960.842	-15205.1	5671.06	-10029.2	19514.3	-20938.6	11213.5	13376.2
											3.54	49681.5	58235.1	44250.9	49836.1	27568.3	54237.4	113.857	5117.51	2387.24	6255.88	5221.85	-9546.45	-4094.73	-10930.4	-1476.36	6773.38	-6882.38	-14228.8	-7644.41	-22405.9	-3946	-9331.94	-11850.6	-9255.11	-5184.08	6921.3	-25150.3	-2825.64	-6310.96	7963.44	-2433.08	-17654.3	2605.11	-11874.8	20375.6	-20212.6	11409.7	12208.7
											3.55	46804.6	54223.1	42463.8	51930.9	27252.8	52085.8	-1634.02	1189.19	-342.045	5664.86	7004.26	-8156.12	-6199.59	-14307.8	1476.04	9734.33	-8183.58	-14912	-4604.89	-20862.7	-4744.96	-9508.53	-7027.57	-6393.5	-7043.5	8477.52	-18790.2	-3985.38	-8059.72	10017.8	-1083.73	-14069.5	59.5446	-9812.46	20230.3	-22025.5	11766.7	11247.5
											3.56	44729.7	54624.9	44209.8	50985.8	27315.3	52502.8	-1310.87	1739.48	2801.7	686.877	8166.99	-6536.02	-5931.45	-9466.12	4446.61	7201.48	-7401.79	-15325.7	-4153.88	-20573	-5505.91	-6092.89	-6989.19	-7245.25	-3495.31	11248.4	-22014.1	-2392.08	-6084.88	5417.57	765.004	-11509.9	-1573.7	-11090.7	23512	-23297.9	13245.6	12286.7
											3.57	51792.4	55930.9	43331.2	55308.6	31530	52355.1	-1082.02	7088.84	2736.71	6758.45	9754.74	-4918.96	897.523	-11557.4	1180.38	10919.7	-6131.92	-15218.5	-4712.05	-23629.4	-6216.52	-5284.79	-9075.67	-9482.5	-1601.03	12908	-19608.3	-4567.12	-6726.75	7906.44	-2434.45	-15681.6	4417.32	-11011.4	22061.8	-19276.4	11010.8	15575
											3.58	49848.6	60026.2	43504.7	57845.1	29018.5	54899.3	2352.01	5601.05	4460.56	3841.96	9573.67	-4083.92	-2350.66	-9107.26	3053.3	8922.77	-6963.12	-11359.9	-3141.17	-19639.5	-3640.42	-7489.05	-9765.97	-11833.6	-768.159	10889.3	-19788.3	-1085.57	-6829.89	9232	2249.93	-20436.5	-941.801	-9740.44	21699.2	-20661.5	12582.6	13240.7
											3.59	44512.4	57644.3	47264.8	55454.3	27441.5	53366.5	973.193	8096	3882.78	4104.52	7111.23	-4186.44	-4262.45	-8343.41	1091.09	11457.5	-7238.82	-12355.1	-7239.7	-22463.5	-959.375	-6522.05	-10058.2	-7263.12	-3377.23	12062.5	-20537.1	-1442.69	-5440.38	8753.27	3884.42	-11533.5	-443.926	-9923.99	22938.6	-21546.1	11184.6	13120
											3.6	44672.5	53012.6	42646.3	48683.1	28031.4	52961.8	1107.6	9830.41	5221.68	4770.26	8744.75	-5110.11	-379.486	-5931.22	-919.614	9416.52	-5480.09	-12067.9	-2636.94	-17643.2	-1559.39	-6906.57	-10893.8	-6633.72	-2088.87	10097.3	-21149	-857	-7339.49	7185.13	-3339.71	-12794.2	4993.27	-13446.8	24277.1	-18829.8	10942	13790.1
											3.61	48310.4	53688.1	46741.3	52950.6	30650.3	54388.5	-1585.26	5926.81	4073.63	7158.87	8217.9	-5700.79	-1495.25	-8417.74	2363.88	6786.24	-5151.34	-10786.9	-1455.91	-20709.5	812.168	-7232.38	-9539.72	-4823.05	-4266.5	6896.26	-20197.4	-2806.14	-6817.11	9297.4	-1593.11	-14628.7	7931.14	-12621	25430.3	-18487	10298	11954
											3.62	46722.9	58604.5	42404.1	54715.3	27343.4	53044.8	-268.004	7208.53	6646.39	4806.48	9322.02	-5638.67	-4243.8	-9117.3	2476.79	8384.7	-7189.26	-10524.7	-1331.76	-19054.5	-1468.28	-5460.34	-5212.01	-4212.11	-1956.76	11265.5	-23059.6	-3909.38	-4411.48	10858.7	4588.97	-15030.7	6953.63	-10958.7	25135.7	-17608.7	8946.65	13594.4
											3.63	47057.4	57982.9	45069	52825.4	28577.9	52902.3	-1206.63	11360.7	7539.97	2774.17	11985.6	-4766.77	1208.93	-10029.4	2664.74	12117.9	-6518.67	-11629.6	490.801	-19096.2	2684.43	-7816.6	-8860.53	-7864.91	-2873.96	10978.7	-19052.7	-2039	-4615.32	9849.12	-337.629	-15657.5	5149.64	-9161.44	24055.1	-17726.8	9370.09	14150.1
											3.64	47640	54613.9	41213.7	56870.6	30928.5	56158.9	-3206.12	10016.2	7174.98	6721.76	7885.82	-500.594	798.828	-12851.9	3237.57	16769.8	-8889.52	-13059.5	648.554	-21727.3	1524.09	-6681.94	-7445.81	-6985.17	-4099.8	11101.8	-17426.2	97.6341	-3570.4	9672.89	-836.807	-17364.4	2484.51	-13762.4	24565.9	-20749.4	9380.49	10863.8
											3.65	45388.1	56801.6	41387.1	52109.9	29238.2	54598.7	1368.89	13563.6	4843.34	5757.83	9823.22	-610.197	-941.964	-5139.94	5132.62	16492.4	-7142.12	-14333.5	-2087.99	-19228.7	3026.92	-4012.19	-9917.51	-5980.98	-4563.29	12252	-16661	373.405	-2560.57	5533.38	2020.51	-18687.2	4205.65	-3327.29	23483.8	-17839	12841.8	9064.39
											3.66	47326.4	53761	42085.8	51743.8	28606.5	53395.2	602.057	7451.41	7707.81	3214.14	9002.87	-2656.73	-2219.47	-9155.91	-656.976	15295.8	-5254.62	-10724.8	-580.363	-18017.3	5617.73	-5820.32	-9386.69	-3325.43	-3416.71	11604.7	-16880.3	-1844.13	-1443.38	5996.41	2438.01	-17637.7	633.684	-6714.65	27006.8	-18269.6	10575.9	11589.8
											3.67	48190.6	56763.2	45932.6	50829.9	28465.7	51919.7	454.195	10550.1	3563.11	6233.96	12801.2	-3160.8	-1573.75	-8075.93	1710.47	12467.3	-2854.13	-9238.15	-1235.58	-19461.7	6403.74	-6908.6	-6364.69	-7625.03	-3186.43	12183.1	-14440.6	1420.75	-2938.41	9385.01	727.45	-16460.6	5135.04	-9351.36	24217.8	-17595.3	17472.4	16373.3
											3.68	47386.4	54856.5	48563.3	53232.4	31048.1	52229.8	997.02	12587.1	5813.6	8525.09	10558.6	-1743.46	2138.32	-8927.39	3635.88	11664.7	-5847.03	-11102.8	-5301.03	-20199.6	7475	-6523.24	-3993.29	-5479.54	-1390.81	13311.2	-17232.9	-416.015	-7300.24	8484.68	4074.53	-13760.1	6163.42	-8921.59	30477.9	-17784.9	12705.9	14849.7
											3.69	49532.1	57237.4	45692	53296.6	29937	55472.4	2354.08	11057.2	9522.02	3774.63	12088.1	-401.731	200.766	-4645.66	3303.84	12368.2	-4696.49	-10472.5	-1343.97	-18500.3	9312.03	-6352.32	-4000.87	-9240.58	-2073.91	14630.6	-14467.3	635.232	-6211.6	8438.48	4719.35	-16477.7	5026.24	-7883.28	26866.4	-16152.8	12863.8	14365.9
											3.7	49107.2	55613.1	42188.4	53055.3	29060.9	54677	2536.5	14340.1	8555.18	7481.29	10391.3	1803.31	542.552	-7974.21	7174.97	13420.9	-6053.73	-13996.6	2140.64	-21080.8	8004.45	-5275.16	-3110.16	-5685.69	-2991.15	11701.2	-11282.6	3338.73	-3194.93	9957.09	1392.48	-13203.6	5683.78	-6212.66	30299.5	-15506.5	16811.6	13823
											3.71	51604.5	57210.6	43622.3	52485.1	31073.4	55526.7	-1930.29	10219.8	10545.6	7288.34	11879.1	2024.35	1208.41	-8533.16	3893.71	12166.2	-1344.81	-9288.02	3940.19	-21744.9	12816.4	-8296.24	-5179.64	-5696.21	-2876.63	11424.9	-15649	2174.51	-5244.79	7817.88	3041.43	-16447.7	9284.57	-6652.96	31874.9	-17996.1	12939.2	11751.6
											3.72	46106.4	55049.5	45104.6	52942.3	27473.8	52863.3	-625.243	7767	8982.13	11139.9	10282	-134.008	1838.89	-8316.84	6174.39	11745.3	-1761.23	-9929.08	-2378.9	-19941.8	12652.5	-4790.49	-8104.49	-6166.65	2128.34	8251.63	-18142.5	1182.31	-4863.02	11318	896.226	-16315	7829.81	-5336.82	31286.7	-17780.8	11976.3	15435.6
											3.73	48064.7	55075.8	45228.8	55770.6	28502.1	52407.9	2336.65	9175.6	6794.43	8405.37	7858.19	-1149.36	3325.57	-8155.46	4918.53	10426.5	-4337.88	-12454.9	-213.635	-19766.9	9139.97	-6375.19	-4094.11	-1252.58	-2717.77	11086.6	-15208.8	2353.43	-3543.65	10605.3	2764.63	-19800.8	10055.1	-8212.95	26069.1	-14394.5	14829.7	14841.4
											3.74	48295.9	54791.8	44156.4	56305	32178.4	51369.7	4155.32	10788.3	7736.12	7439.51	9581.97	2756.29	6000.24	-5693.88	11865.7	13285.6	-4963.22	-8112.13	2593.39	-19112.6	12698.2	-6097.14	-3808.41	-3287.88	-924.753	17810.2	-14573.2	837.768	-149.887	11364.8	3076.57	-15616.9	6758	-8722.64	25978	-13810	16195.9	17542.9
											3.75	49197.1	55283.2	45613.5	54264.6	31087	53601.4	6912.72	8555.94	13161.9	5466.55	10681.9	-432.823	5151.45	-3974.98	5622.24	14252.6	-726.789	-7911.99	294.156	-20662.6	4135.72	-7850.79	-2657.77	-4475.89	-964.188	12075.2	-13261	-1372.27	-4535.63	8684.3	1255.58	-15919.7	6902.14	-7718.29	32549.9	-12082.2	14947.5	15993
											3.76	48966.7	55511.2	44620.3	50848.2	29940.9	49990.1	5070.74	12631.8	9625.17	8304.47	12173.5	-101.707	4545.09	-210.356	7670.37	13161.5	-2352.85	-9535.34	-2987.28	-21623.8	7946.25	-4984.4	-2926.97	-4195.43	-2513.89	12707.1	-16025.5	612.733	-3291.91	8893.41	490.32	-14778	6560.06	-7983.01	29281.2	-12235.5	12841.2	17403.8
											3.77	48171	53525.9	48076.5	53167.9	34325.8	50987.4	5043.19	14142.1	8997.65	6862.46	13197.3	1824.25	3541.3	-3535.43	7769.56	13437.7	-1690.37	-11392.9	-453.131	-18080.7	8532.33	-6171.43	-579.795	-3373.46	1933.62	14730.1	-15406.8	2035.18	-6416.96	9723.07	2108.27	-14953.1	8150.23	-7386.44	29837.5	-9196.27	13235.3	12791.4
											3.78	48212.7	53763.7	42777.8	52224.4	30702.6	52164.1	4946.74	12008.4	9346.68	10398.5	10780.4	1064.01	8216.04	-884.664	9609.96	12092.2	-1197.71	-5477.94	550.116	-19339.2	9059.5	-6088.79	2116.45	-3923.74	575.437	11991.4	-14829.1	609.775	-2059.56	11821.4	5229.95	-15363	9109.33	-2803.21	30432.1	-10466.1	17525.7	16819.7
											3.79	48582.9	56807.6	44457.1	52164.7	30774.1	52835.7	5088.02	17795.3	8901.6	7320.89	8902.88	4161.68	3276.39	-6750.73	8823.7	16450.5	293.135	-8874.17	2522.52	-19407.9	8605.88	-4823.35	-2673.83	-5366.38	-3391.4	16527	-17045.1	103.648	-2800.24	13070.1	6421.6	-14367.4	7248.42	-7168.88	32878.2	-11637.4	14672.7	17532
											3.8	49751.9	53934	46985.4	55698.6	31186	52386.9	5037.43	14564.1	11829.4	7633.35	12430.2	3056.13	3618.32	-2174.92	5609.76	12168.4	2896.73	-10536.3	2046.78	-17353.1	4335.08	-5488.58	-300.568	-4009.51	-4512.37	16992	-14852.5	1977.68	-5666.02	10259.8	3671.58	-15417.4	8509.93	-5370.61	33395.4	-11702.5	13821	14403.3
											3.81	48895.4	54829.1	43414.4	52773.7	35882.9	53908.9	5986.04	14242.1	8957.27	10574.7	12411.7	6141.16	3912.77	-5542.51	9563.49	12303.4	-1103.79	-8416.94	-469.268	-16664.1	7473.74	-4920.15	-1391.99	-2460.81	-2474.37	14370.9	-14141.2	3219.31	-5136.27	10820.6	2930.3	-13518.3	9198.38	-7499.63	30219.3	-12359.4	15894.2	15348.4
											3.82	46197.1	51236.7	44883.2	51178.7	30680.6	51821.6	4570.35	16538.7	8382.47	9091.85	14040.2	4541.55	5124.03	-3677	7428	13692.3	-578.961	-6901.25	5254	-18523.2	7234.46	-5159.85	-1306.77	-1474.62	-2951.22	14699.6	-15470.7	905.329	-2952.29	11098.6	4695.73	-15610.7	11248.6	-3844.63	37213.6	-17362.3	16425.9	17030.6
											3.83	47593	54008.6	42802.5	52068.3	32194.1	55564	7037.97	16257.3	11728.3	9059.23	12957	3341.92	1827.61	-5363.08	7645.25	12530.4	-391.308	-8762.64	2119.44	-17249.6	6442.31	-5813.93	2474.51	-6267.64	743.966	15119.2	-16688.2	2502.96	786.568	14432.9	4973.78	-14501.7	9554.92	-1317.22	34396	-7643.8	14749.2	14964.3
											3.84	47297.5	56192.1	45069	55209.2	31493.6	52089.3	6994.12	17246.1	9714.39	11391.4	12351.4	2693.64	7149	-3718.55	5567.59	9026.78	840.08	-8478.55	2289.43	-19068.1	6686.55	-6309.7	3126.01	-900.508	-135.516	13553.5	-9459.27	6132.36	-2312.79	12943.5	6680.94	-15077	9741.53	-3979.07	35376.5	-9163.77	21027.4	18527.3
											3.85	46630.7	53016.5	42042.3	53676.5	31143.6	51144.6	5290.4	14917.7	12511.6	12876.4	14570	3683.36	3856.59	-6409.35	5537.15	14114.9	2574.62	-8383.14	-1395.02	-17593.8	8958.65	-6157.78	2492.01	-480.805	-888.904	16729.8	-12689.8	3937.53	-108.304	12202.5	2372.88	-17145.1	8922.64	-2288.68	38229.4	-10827.9	17890.6	15204.5
											3.86	48719.6	55359.5	46649.7	50937.8	28694.6	48066.5	5644.02	16445.1	8973.09	12133.5	15119.7	2754.6	3836.24	-3645.26	5005.15	12154.7	1585.07	-9096.86	744.24	-19684.7	9826.18	-5811.75	4017.94	-1923.8	1638.96	13784.6	-13952.4	4590.34	-1500.29	10244.4	6571.77	-16181	12026.2	-4922.41	30610.3	-12463.7	17972.7	15949.2
											3.87	49009.7	53299	43347.8	51524.8	33874.3	53018.8	9071.57	18989	10308.2	8845.32	11053.5	4169.22	1744.82	-5142.42	6175.74	12923.1	2831.45	-9167.98	5995.06	-16738.4	8020.12	-6620.24	-402.165	-2347.17	-314.72	13447	-10452.7	977.037	-532.176	9443.18	3141.21	-17181.5	16037.3	-5155.15	36079.9	-9297.96	21213.6	18171.9
											3.88	48673.1	58853.1	44555.1	51992.1	29506.2	53246.2	7562.98	16592.9	16950.1	13490.2	11275.1	3499.91	4603.41	-1698.04	5289.07	16136.2	3103.2	-5396.86	2287.96	-16786.5	9474.4	-4839.25	2337.47	-413.777	1195.42	12633.7	-12093.7	-526.901	211.533	12252.7	7073.29	-17396.7	12917	-4210.74	35031	-4980.23	19043.3	22021.4
											3.89	47238.9	53281	45325.3	51517.8	30315.8	50135.8	7976.79	20682.6	12494	10710.6	11616.6	3791.75	4147.18	-1505.56	7315.95	12683.9	2445.43	-6610.77	6781.41	-16244.1	7683.37	-4705.01	1760.3	-1775.68	-1985.15	13636.4	-9973.01	4561.32	-3005.8	12371.5	6600.6	-17993.4	13939.9	-4640.58	34416	-8545.34	21953.6	21371.7
											3.9	47560.3	52908.9	45542.2	50390.9	30614.2	51260.7	6373.59	17795.7	12108.3	12896.9	11242	8501.13	4954.25	883.414	8223.09	15916.6	3608.14	-9944.32	4216.85	-20282.9	13528	-5118.79	2443.72	-2980.4	246.102	16140.9	-13948.9	7359.01	-2719.94	13319.4	2960.29	-16793.1	12616.2	-183.26	30689.3	-9949.02	19799.6	18121.2
											3.91	46630.7	53756.4	47578.8	49675.4	33374.2	53474.3	6640.86	13766.4	12169.3	12848.4	13012.9	6433.1	9904.46	-1067.27	7364.92	16807.2	2664.74	-6696.5	4146.05	-21064	13752	-4146.29	1957.43	-3671.04	-809.611	12999.6	-13141.9	4863.09	514.197	16374.6	5232.21	-15740.8	10395.8	-2511.04	32059.1	-7092.74	21531.8	17574.1
											3.92	48386.8	56568.1	46767.1	50372.7	30195.5	53261.2	7212.24	15737.5	15451	14489	13357.5	6664.6	8599.69	-2548.1	5687.84	12987.1	3560.94	-7589.6	3693.9	-16005.9	10456.4	-3920.16	2421.85	-1842.97	2319.56	16066	-12737.5	3239.22	136.437	15582.9	2954.88	-13605.4	11492.5	-914.831	33035.8	-6286.81	20831.6	16170.8
											3.93	44274.9	52960.9	46288.9	49172.3	34709.1	54683.5	7685.51	18321.4	15525.2	13457.4	13065.7	8576	7691.39	-2246.13	6859.06	13217.7	6141.83	-8832.66	5814.62	-17420.6	8651.78	-2851.63	5080.18	-1429.55	1348.45	18165.1	-11731.1	2299.39	-2075.51	13944.7	6634.26	-14566.1	10308.9	-1377.38	32998.3	-6653.77	22190.8	15370.4
											3.94	45147.7	50540.7	45703.4	49703.1	31604.3	52231.6	7904.44	17986.3	14647.2	11568.8	16097.4	4849.53	4748.27	-744.904	7123.79	14352.5	4192.29	-8495.91	6699.38	-20575.4	8127.24	-4025.1	3776.24	1366.51	2651.05	13059	-8995.03	5673.55	-546.403	14823.9	4382.39	-13916.4	11517	-2232.89	33259.8	-6321.83	24307.5	17124
											3.95	47158.6	50911.1	46984.7	50323.1	30866	53479.6	10453.6	24388.6	13510.8	14663	18052	6452.73	4508.71	3498.15	3472.99	13926.4	5693.51	-7008.36	3149.94	-22387.2	10099	-3874.54	3896.89	1236.01	3974.11	15264.5	-14164	9497.76	-1165.98	11609	2911.65	-10348.1	11764.7	-2484.93	30559.1	-9423.44	21697.4	19159.1
											3.96	49624.5	53418.5	44916.1	49453.4	32129.3	54058.4	10890.1	20323.8	13889.5	11397.3	15591.9	6421.92	7711.64	355.233	10531.1	13213.5	1898.1	-5699.67	3609.1	-19060.2	12443.6	-3550.61	6007.51	-1601.74	870.15	17332.7	-12549	5796.09	1141.78	14032.5	5820.56	-9571.18	13202.1	-1575.48	32369.3	-5188.33	22038.9	17382.1
											3.97	48384.8	51261.4	43817.2	51178.9	31460.5	51200.2	9894.54	23843.1	17494.1	14200.9	18127.9	10108.1	6014.56	-251.851	10424.1	13923.5	7117.31	-6376.44	8515.03	-18652.2	11480.3	-2726.42	7216.55	-1116.14	2384.69	17175.8	-12689.9	4641.03	-423.395	15155.8	5498.91	-8692.39	17838.8	-706.017	31664.6	-5958.09	26438.2	18821.9
											3.98	48203	53529.1	43287.8	49936.5	31300.6	50005.3	8205.61	21323.4	15763.1	12622.6	16209	10396.4	4422.83	871.589	6964.67	15016.1	2637.4	-3205.65	6257.25	-17883.8	6036.63	-3525.37	6741.89	-3244.31	4550.51	15477.5	-14911.9	4092.56	-308.694	14247.5	10966.8	-8503.45	13904.6	-5888.61	36335.3	-8450.67	24771.5	21015.7
											3.99	48833.5	54680.1	43599.8	50151.9	32476.9	50106.9	8857.53	22364.2	17702.5	12034.6	16961.9	10559.5	5218.42	530.232	7218.93	13695.8	5258.19	-6533.16	3300.56	-16180.1	7761.91	-2905.46	7948.2	1139.34	1301.49	17388.8	-9258.95	5775.92	2402.91	16090.6	5904.5	-11401.1	14429.7	-3652.97	30105.9	-6666.75	23387.2	17927.2
											4	45994.2	52541.5	45383.4	48475.8	32485.6	49416.8	11009.8	21429.9	17265.1	15710.3	18356.7	10080.6	5122.84	282.61	6134.91	14793.8	6306.34	-9509.47	5327.53	-18265.7	8473.08	-3942.67	4940.76	191.074	2435.66	16692	-12192.5	4323.15	-399.711	14714.5	6693.23	-8874.29	15414.2	-1194.96	27553.5	-5536.61	23013.3	17362.3
											4.01	47394.7	49745.2	44439.7	49825.2	33465.3	48430.3	12508.5	19027.1	16984	13915.8	17623	14035.8	4012.26	-839.744	9471.66	14119.6	6860.04	-6369.02	4808.75	-16474.4	7344.65	-4617.12	5142.52	1392.61	4617.17	20074.8	-8535.63	9931.66	-634.971	16512	6970.4	-7310.43	17146.7	-1618.05	31784.9	-4127.38	24748.1	22157.2
											4.02	48099.8	48484.3	41149.3	49836	34351.3	49388.9	11736.7	21194.1	15495.8	10385.3	16193.3	10248.5	6110.38	-3881.28	6961.02	16696.5	3938.53	-5011.62	5696.53	-14727.3	6957.36	-2640.32	5861.9	2014.4	3052.71	18816.1	-11872.5	7653.33	3190.12	16001.9	10126.8	-8293.18	17282.2	-3246.17	28227.6	-6038.73	25704.2	25041.9
											4.03	43174.5	47882	43570.1	45351.3	32018.2	48270	12378.8	22704	12887.2	12302.5	15429.4	10530.3	3746.05	-1072.15	3133.33	16336.4	4456.78	-6279.55	8098	-15063.2	6052.59	-4337.24	7757.39	-809.627	3496.3	16866.5	-11374.2	4999.31	2609.19	14920.2	8338.9	-6873.83	14838.6	-1667.3	28146.2	-3520.74	25146.9	16831.6
											4.04	45246.9	51620	44701.3	45968.9	33112.7	47621.2	11021.7	20319.7	17264.5	17041	17338.2	12668.2	2350.56	-596.772	5437.43	19439.4	6752.32	-6273.68	6245.5	-10640.2	10746.5	-2823.77	5825.18	-247.217	3255.94	17491.2	-11967.2	6788.06	3493.53	17452.6	9864.78	-5684.18	16264	-1111.92	27428.6	-4020.41	26132.7	19903.4
											4.05	42302.8	45219.3	42147.1	46147.4	32485	46399.1	16158.7	26174	19936.5	15313.3	19854.6	11325.6	6551.92	-669.571	8424.32	15470.8	4355.93	-6750.37	7673.47	-13238.1	7565.97	-4615.09	9081.82	2462.83	5918.69	17380.2	-10993.5	8416.2	2091.96	17338.5	8490.39	-6383.68	14413.3	-3046.69	25477.7	-4124.98	24486.5	18093
											4.06	41205.1	44443	44579.3	46114.9	33218	46252	9728.04	24741.8	17043.3	14993.2	18399.8	10121.7	5144.53	1284.69	8111.86	11973.8	7261.18	-5958.76	8776.89	-11678.3	10786.8	-2155.77	9383.76	582.851	5415.83	15671.7	-10376.3	7436.12	1539.91	13701	7648.34	-3690.73	17394.1	-2414.03	26360.8	-4838.38	27273.2	23034.7
											4.07	43059.9	47179.7	40770	41683.3	28925.5	44960.2	10495.5	23023.5	19443.4	12919.6	17590.7	10500.5	5824.49	3721.12	5482.33	14733.3	8959.1	-6721.56	7923.56	-11617	10142.6	-1914.95	8255.33	2064.77	7508.93	17366.3	-9148.32	9325.93	2620.57	14430.6	7112.93	-3147.35	15672.6	-2416.82	24597.9	-4469.59	25700.2	19874.6
											4.08	41404.2	47942.1	38502.3	45120.4	26692.7	42769	13859.7	24467.9	19394.3	13945.2	18425.7	7064.66	6141.16	3501.5	9800.5	14834.1	5086.55	-5498.42	10006.8	-8510.5	11848.6	-4047.41	7404.17	2352.6	5863.15	20569.6	-9663.36	10226.6	725.7	15773	8545.37	-4314.53	16713.9	-1020.19	24465.2	-5605.78	30081.8	20543.3
											4.09	39190.5	43643.7	38429.2	43808.7	29270	43524.3	12649.8	22642.1	14427.4	10355.7	16983.2	9875.02	5749.2	2907.84	8270.09	15865.5	5563.12	-5509.23	10260.5	-12057.8	10445.8	-2281.56	7927.02	1232.45	4005.07	17817.8	-12074.7	7145.99	1352.97	16594.2	5593.85	-3050.56	14717.5	-1672.92	23978.2	-615.545	30875.6	20877.1
											4.1	40756	43948.3	36544.6	42626	30541	42784.6	12069.2	24000.7	16823.2	15964.2	17054.2	11910.4	5478.48	7877.51	9167.96	14756.3	6000.4	-3252.89	11178.1	-4858.49	10208.5	-4570.52	10326.3	1534.25	5317.53	20348.6	-7855.4	8658.2	2345.9	18761.9	5317.41	-4558.85	15780.7	-1024.71	23276	-1998.21	27978.2	20795.4
											4.11	37169.7	44679.6	36148.4	40948.2	28770.2	40481.1	15875.9	25524	18443.4	15743.2	18306.5	11430.4	4015.04	5528.63	7557.16	12099.8	7798.02	-4812.25	10609.2	-7023.93	11402.8	-3444.28	8575.5	1874.16	6758.65	18515	-10061.6	9396.68	251.002	16848.4	11085.6	-7065.76	20231.2	-227.719	23104.7	-3136.64	29087.8	21664
											4.12	38174.2	42368.6	39216	43158.9	26939.1	39529.5	13554.5	24549	19145.9	16790.9	20114.3	10240.6	2834.42	2308.76	8883.88	12914.4	6150.96	-6129.77	9952.26	-8187.76	9961.24	-2259.08	11816.4	3241.31	8142.47	18515.9	-9633.66	8754.73	964.503	16651	8678.66	-4503.32	19034	623.11	22494.6	-4448.57	30209.8	20634.3
											4.13	36175.5	43859.2	38798.4	40516.6	27325.3	40046.7	13416.1	23693.6	17319.2	19691.6	16697.6	7990.21	5106.23	481.049	7872.19	16181.4	5845.64	-5292.52	8464.26	-3891.57	9172.9	-1243.82	13772.4	3468.08	6391.51	18134.8	-10269.3	7981.43	907.485	14776	8916.24	-4867.73	17399	-813.408	19023.2	-6535.48	31216	19889.6
											4.14	35438.8	38112	34087.8	41482.3	26722	37734.7	10144.6	24720.4	19869.8	16986.5	16663.8	8094.85	5902.72	4156.57	6923.69	13172.7	5972.58	-6037.13	11328.2	-4146.66	11344.3	-3299.02	10441.6	2927.49	6251.87	18765.9	-9936.69	10238.5	3704.65	16608.8	6294.03	-2156.38	20287	1819.58	20061.6	-1119.22	30552.2	19089.3
											4.15	36080.8	38853	37738.9	37554.7	25173.3	41381.9	10144.5	25363.6	18473.6	15633.3	19381.8	10378.9	3832.83	5528.83	9108.48	13559.1	5881.38	-5643.03	9791.46	-2988.42	10057.5	-1555.9	9026.93	506.091	4713.57	18726.1	-8875.92	13329.6	4198.41	15695.4	7455.83	-2906.46	19600.3	679.958	16867.2	-2064.6	30739.5	19504.8
											4.16	36852.5	38761	33896	36608.9	22639.7	38880.7	15007.5	27347.9	19655.3	13168.8	18110.8	12465.8	5560.14	4045.14	10427.9	15641.3	9801.8	-4696.44	10822.4	-5293.71	9295.45	-1755.42	10635.9	1238.7	7115.61	19288.1	-12337	11414	2030.34	19209.1	7759.24	276.563	18727.7	1082.52	20425.8	-929.188	28045	21609.1
											4.17	32011.4	35817.6	32121.2	36895.8	27673.5	36019.2	13383.7	22574.7	18501.3	17049.8	20860.3	11808	4634.19	4917.22	8716.3	17664.5	9910.56	-6253.89	10459.7	-1899.62	8055.66	-4771.28	7591.39	1763.46	7558.39	19005.1	-7703.66	8519.73	831.226	16558.2	9704.39	3813.3	15552.3	1070.55	19966	-3487.19	33266	22452.9
											4.18	35002.4	37635.3	31822.3	34788.7	24621	34555	12858.7	25566.2	20253	16231	17304.9	10860.7	5534.28	6702.67	8770.2	16215.5	8135.9	-4355.92	9742.36	-2078.83	9901.28	-3996.35	10753.7	1842.41	5568.37	17733.7	-11084.8	8566.72	768.489	19310.9	7238.68	734.773	16772.7	806.903	18223.2	-1829.77	31544.5	20758.1
											4.19	34220.4	36315.2	32611.2	33850.2	25753.6	35127.9	13540	25357.3	20422.1	16794.2	19662.1	12106.7	3075.42	1791.91	8584.41	14044.2	11214.5	-4176.12	10082.5	2960.29	8046.9	-1613.36	11200	6886.01	9738.39	19217.1	-10919	7611.31	2521.52	17912.3	6410.34	1271.19	20071.3	1705.63	16414.8	203.336	29725.4	21230.2
											4.2	32221.1	34751.2	33121.2	37254.1	22515.2	34394.3	11542.9	25444	19296	13690.4	19951.6	12331	4153.39	5358.55	10740.7	12302.5	7658.38	-5421.93	11517.3	1119.14	8989.21	-3079.28	6690.21	4485.69	6259.6	17043.4	-8100.71	9918.79	1922.91	18322.2	11672.7	2352.47	18999.3	2062.53	17542.6	-1825.75	28137.9	18665.5
											4.21	33026.5	36513.8	27753.2	38105.2	24112.6	34481.8	11907.5	25396.8	19441	19181.6	18165.1	8768.1	3726.66	6068.71	5954.62	15239.6	9027.62	-6094.91	11109.5	2143.02	9911.46	-612.405	10285.5	2943.78	8315.02	20366.8	-6687.97	11116.4	1282.87	18371.5	7181.03	1593.19	21739.2	2860.71	15534.9	-2128.62	32356.4	20319.9
											4.22	30198.5	34421.9	31615.2	35177.4	23454.8	32063.3	12065.4	28468.6	18627.8	14205.5	18546.8	12091.4	5957.61	5702.41	6484.13	14850.1	8830.59	-6602.02	12004.6	3889.39	9945.44	-1113.09	7036.59	3334.74	8030.94	17747.8	-8355.73	11007.7	231.909	19389	8902.31	1917.43	22082.8	3306.89	13852	-428.139	35235.9	17532.3
											4.23	33115.8	29555.3	31311.7	34206.7	23546	31642.9	14681	26927.1	20779.8	16724.5	21046.7	14473	3427.62	7906.6	5348.87	14312.8	7210.91	-4931.33	10002.2	5600.07	9472.08	-2242.09	4925.7	5943.63	6700.82	19756.3	-8691.74	9502.99	2360.8	16096.2	7730.59	2459.36	17207.3	3289.55	14870.8	-476.152	36124.6	18867.5
											4.24	29207	29080.3	31241	30765.2	21299.3	31687.7	13147	28232.5	20153.6	16882	21740.6	11656.6	2450.1	6958.74	6734.84	12251.2	10258.7	-4183.98	11782.2	3233.2	11776.7	-2048.4	8634.89	3662.28	6246.96	17126.7	-8490.9	8591.33	2340.25	16927	8921.89	3895.09	18518.3	1873.18	14061.9	-1452.59	33553	20763
											4.25	29688.6	28462.7	28247.2	28096.5	20686.4	31346.4	10184.6	26891.5	19372.4	15358.7	17589	10709.5	3971.7	7625.06	7698.15	16835.6	12913.2	-4519.77	11347.5	5230.35	8753.03	-2166.99	6826.27	5090.9	9413.76	21217.3	-6369.12	9977.39	3333.12	14355.1	9642.4	1061.93	20191.9	2701.9	13340.1	-2595.8	32556.4	17595.1
											4.26	29092.7	30431.7	24872.8	26718.8	20441.3	29933.6	14461.3	26053.2	18778.5	15636.7	16984.6	12015	4068.85	6124.09	7098.54	16689.2	7680.61	-3795.98	13159.7	6240.84	8390.01	773.023	6083.7	4821.46	8548.2	17758.2	-8291.1	11769.8	2024.52	17057.1	8563.99	3429.59	22816.8	2423.39	16315.3	-570.968	34748.5	21138.7
											4.27	27651.7	31634	23314.1	32150.2	20810.4	30275.2	12775.8	26465.9	20693.6	14465.6	16171.4	11684.7	2895.87	3870.28	9197.55	15358.9	8764.3	-3986.77	12893.9	9453.73	10406.2	-1269.66	4835.16	5698.47	10214	17372.2	-8466.71	8797.19	3452.25	17355.9	7250.85	2153.51	20363.3	2293.55	12491.5	-2188.37	33126.3	20388.5
											4.28	26725.8	29049.1	22705	27340	17133.4	28072.2	12442.4	23631.3	18177.1	13679	17266.6	10451.7	2987.95	6888.3	6150.05	15663.9	10221.2	-3799.66	9298.44	8731.2	8287.75	-639.002	7371.18	3534.63	8517.57	16597.1	-7817.08	10757.8	1285.05	16733.3	5823.48	2433.51	20759.2	3921.38	11625.1	-1204.42	34163.4	21998.7
											4.29	27104.8	28528.1	21196.9	23649	18485.1	27113.2	10633	21486.9	21619.8	15434.9	16694	11196.5	6056.87	4898.1	8026.69	14898.4	10375.9	-4966.73	14123.3	8219.36	9218.45	1392.69	4530.77	4598.68	14714.1	15167.6	-8285.27	11593.5	4085.01	19995.5	11306.5	101.567	22314.5	7595.21	9582.55	-1332.67	31468.8	22326
											4.3	25837.2	28784.8	20468.5	26325.4	16489.6	23830.8	10245.1	21546.3	22322.8	13389.9	18790.5	10921.8	3825.51	3849.46	7409.65	13618.7	9405.06	-3545.76	11384.5	8190.69	7927.24	1184.64	6051.82	6530.8	9609.59	15238.5	-6518.41	12414.9	1767.48	17170.2	7545.16	2835.32	20538	4584.93	11834.8	-1950.07	29181.8	22262.7
											4.31	23483.9	24055.9	23543.7	24983.7	14051.6	24905.1	10745.1	21921.2	19561.5	14978.8	17564.1	9630.08	3241.61	312.25	6515.75	14210	8034.77	-5991.95	10758.8	10927.9	7286.73	-1240.5	5133.73	5565.85	11040.2	14854.9	-10831.9	11426.8	2902.8	18316.3	8654.04	5345.07	22595.7	1987.86	8920.55	127.203	28299.6	22697.9
											4.32	22393.5	25106.9	18400.9	22709.5	17287	21822.6	6957.27	20903.5	21100.3	15794.8	14400.4	9927.13	1188.54	-743.894	8657.67	14036.2	7321.22	-3807.62	11775.4	12333.1	8823.53	2689.32	5411.85	5309.38	10400.6	11608.1	-8610.67	13338.9	3066.34	18164.3	6817.43	4408.89	22915.7	5612.27	10951.7	-17.5912	26486.3	22214.2
											4.33	21765	21814.7	21675.3	22065.9	15393.9	23149.9	8271.24	19089.9	19736.4	17687.9	13079.5	10688.6	2210.66	2207.24	5413.94	13758.5	10453.5	-5088.91	11641.4	13184.3	7835.58	1888.03	6785.13	6359.84	9836.65	10623.4	-8648.85	11931.6	3371.93	18345.7	7502.19	5192.1	19516	3040.72	10613.7	-1428.37	26918.1	21876.8
											4.34	21953.7	21634	20766.2	19596.6	14187.9	20561.8	7863.7	16594.1	20512.7	15346.7	14442.8	14143.7	3276.58	1414.15	7805.26	13877.9	10431.5	-4466.22	12995.3	12052	9158.27	839.016	7687.47	3027.05	11198.1	11196	-9040.55	9448.55	4184.05	18574.9	6951.01	4107.43	19875.6	4460.33	9695.35	-1613.83	25819.8	20915.7
											4.35	20442.3	19013.8	19690.6	21904.7	12103.7	17703.7	8653.47	18465.7	21924.2	13042.8	12378.7	12126.8	3301.78	-1127.35	7614.42	13362.2	11658.7	-4793.58	11620.7	16095.4	6408.04	1257.82	3612.5	5694.4	10576.7	9849.82	-8789.47	10572.2	5497.37	17134.4	7142.87	4231.03	22232.3	4735.99	9668.15	2427.03	22179.5	20937.3
											4.36	18430	17107.2	19555.8	21116.5	13916.5	20659	9762.93	14689.7	20268.8	13521.7	10835.8	12481.6	422.659	-3594.49	4498.47	12233.4	10688.8	-4575.22	12825.8	15282	5085	1698.52	2535.34	4870.66	11393.9	9480.08	-8892.91	10886.6	5636.53	16428	7545.18	2449.69	21507.5	6845.34	5108.06	3050.84	24491.2	19806
											4.37	18012	17324.4	15743.1	20006.9	12505.5	18479	10060.7	12878.5	17956.9	10960	10100.6	9777.73	333.217	-3705.83	2770.6	13109.9	9632.83	-8393.13	12056	12836.6	8586.16	918.882	2859.3	5054.27	11186.8	8702.46	-9334.27	9596.78	1786.64	16116.5	8013.13	4999.53	24240.5	3833.28	4088.59	1044.78	23151.7	20980.1
											4.38	17837.6	17173.4	13905.1	16633.8	12632.5	16082.6	10537.8	13471	15497.6	12401.9	10508.5	9412.62	525.668	-3822.16	6994.94	10930.6	12604.5	-4487.8	13358.3	11792.4	5567.6	1122.64	2573.27	8242.31	12935.7	8445.67	-10712.3	12063.6	1920.53	16168.5	5659.21	6070.14	19054.8	3780.5	7626.43	664.476	22386.6	18247.2
											4.39	15306.3	15232	14896.2	18783.2	11368.5	19354.5	6346.39	12465.4	11598.3	12797	9281.8	11308.1	1585.2	-4788.61	3727.9	12851.8	12193.3	-5670.93	9044.01	13528.2	5515.33	1695.42	893.915	4842.3	10773.4	6728.59	-12879.1	13505.2	3680.96	13956.7	6953.06	3920.64	18262.7	5296.98	5761.05	-150.851	23221.3	18873
											4.4	16758.7	14563.3	11896	13201.6	9300.04	15244.2	6785.29	12877.1	13361.5	12688.3	8839.33	12490.2	1465.18	-4864.11	3390.46	9802.24	11143.6	-7561.37	11810.1	12700.2	4060.35	1769.32	2790.75	5790.24	12415.7	6808.06	-9602.06	10715.2	2816.22	12785.6	6356.92	6997.63	16488.2	5945.24	3463.28	-2051.09	21212	19592.7
											4.41	14511.9	15104.5	13025.7	13501.8	11568.9	16558.1	9512.68	12192	9701.68	12854	8546.97	10569.5	1224.37	-6193.62	3778.1	11135.7	10630.9	-5749.12	13762.3	11740.2	6090.76	784.825	2155.82	6167.24	12491.4	4883.9	-10504.3	11557.3	2902.43	13508.3	7865.91	6672.16	19314.6	4603.1	126.398	-1835.64	21636.8	16663.4
											4.42	12026.8	14797.3	12561.8	12298.9	8124.07	12639.9	6364.74	10188.7	7103.47	10839.2	6947.98	9775.16	1149.51	-7529.78	4259.61	9828.11	11311.2	-5047.05	13944.9	9045	5069.39	3105.37	3331.99	5811.9	10808.3	6077.02	-10973.6	11800.3	2903.09	11443.7	5440.53	6962.56	17357.4	6860.71	-1191.81	-2860.97	20253.3	16278
											4.43	13210	14981.9	12473.6	12747.4	8775.4	14435.3	6239.25	11175.9	4901.15	9272.66	5581.62	7946.77	-1457.51	-8338.19	4232.98	7993.87	9003.99	-4180.94	12803	10161.7	3097.94	1477.58	1531.25	4418.58	12062	5063.76	-10751.8	11555.3	1698.81	11380.3	6299.82	7569.78	15600.4	3993.47	2189.63	-1996.59	16339.5	16856.3
											4.44	12674.8	13149	15817.4	10020.9	7412.84	12308.8	8709.45	10038	-214.577	6441.09	4459.33	10987.3	-1180.24	-8351.08	2747.82	10716	9969.89	-4953.68	13226.5	8440.15	5059.3	-396.565	-1244.35	4091.53	9964.92	1566.91	-13512.7	10917	2320.93	10802.6	7554.37	6554.55	13669.4	3279.54	340.449	-4515.38	14321.5	13510.2
											4.45	11590	11418.1	10460.9	10289	5501.12	10693.6	6311.44	7743.9	-151.883	8473.52	7074.01	11094.7	2828.76	-10867.2	3993.58	8129.7	10503.5	-3195.04	11079.8	6882.14	6244.58	1169.24	1884.32	5183.17	11123	2634.6	-13382.3	10534.6	3889.8	9609.93	4793.81	5696.79	13968	3826.57	-534.724	-3711.56	15566.5	14281.8
											4.46	10940	10367.8	11651.3	9256.06	4425.81	12492	6942.93	6901.06	-4950.59	5913.13	4764.41	10074.7	2997.54	-10609.1	4248.76	8290.51	11242.5	-5112.73	11100.2	5388.79	5837.58	122.502	658.49	7405	12109.2	2141.08	-11073.1	12689.4	2850.23	9092.48	3554.26	6448.57	12612	5405.31	-658.909	-5831.7	12786	14276.7
											4.47	12356.5	11317.8	9011.21	8082.57	5165.1	7816.81	4875.5	8641.19	-7080.43	7435.73	2709.97	11760.8	1313.64	-8606.57	2883.68	7638.44	9359.27	-6577.61	9378.06	4709.17	4901.08	4384.88	-805.689	5854.3	10776.6	447.337	-11850.7	12197.1	2972.47	8431.69	5835.94	9159.52	11345.5	4008.83	-241.895	-4353.23	14116.9	11150.2
											4.48	6530.83	10180.1	9490.23	7428.37	3734.66	9876.97	7045.59	5730.47	-9305.38	4872.53	4708.89	11888.3	-444.478	-11370.1	2225.72	6091.43	12219.9	-5604.88	8672.6	4426.66	3217.41	4145.53	-1547.65	4741.97	12440.9	-27.053	-12782.4	11295.7	864.414	9360.26	4742.23	10545	7807.3	4936.88	-3821.85	-5422.16	14536.6	10968.6
											4.49	8240.82	9529.28	8891.86	8389.16	5179.28	8417.8	6819.85	3447.72	-9226.56	4658.79	4840.36	9122.16	-1462.91	-11893.2	4329.35	5275.84	10526.5	-4651.42	7209.99	5268.33	2423.8	2802.59	-2131.67	5705.37	12232.4	2005.43	-12188.8	9605.13	1652.8	8377.92	4415.36	11112.3	7712.03	5594.74	-3126.39	-5577.3	13701.7	10667.1
											4.5	6056.34	7037.4	10178.1	5867.44	3587.06	5707.26	5071.44	4288.7	-9043.52	4711.48	4408.48	7559.94	1246.54	-10426.8	4211.22	4353.16	8837.35	-3942.19	7765.99	3947.2	4917.55	2668.44	-1742.8	4640.91	11789.2	1327.67	-11564.3	9020.88	3904.77	6462.71	3692.48	8159.72	7068.65	5651.44	-3557.18	-7205.62	11475.9	11372.3
											4.51	8154.48	8501.05	6423.12	7183.41	3194.5	6313.97	5055.93	2046.76	-12552.1	2826.21	287.561	9099.81	317.866	-14301.7	2406.73	5676.11	8054.91	-7712.02	7268.47	4098.89	1088.05	1868.06	-1392.52	4387.13	9396.04	1930.12	-12492.3	10851.6	1633.18	6266.27	7080.7	7898.73	8506.21	4884.58	-4130.24	-6897.62	12617.5	8840.63
											4.52	6755.42	7708.89	3943.98	5561.34	817.656	5067.68	5125.69	4016.35	-14146.1	2861.57	-542.308	7828.73	-1196.58	-14128.9	2043.44	4988.54	8323.58	-3635.66	8193.89	1519.45	3123.39	3044.26	587.37	5272.02	9389.03	-353.914	-11839	8513.48	1745.55	6504.29	4661.79	6745.93	8994.38	2331.35	-4145.84	-7175.57	11150.3	10394.7
											4.53	5113.65	5145.04	4412.79	5759.32	789.872	6713.01	4691.07	4679.72	-11874.1	2018.04	1036	8046.86	-335.053	-13932.9	3113.28	4748.26	7498.62	-3488.02	5934.86	250.377	1691.38	2129.04	-1432.44	4711.94	9169.91	-1368.21	-13344.3	6455.52	-454.859	4250.71	2731.42	6126.89	7993.79	857.057	-3803.41	-6786.06	9235.17	11958
											4.54	3401.8	6073.32	3893.43	5783.46	1999.16	5830.24	4153.88	3278.45	-13518.5	1881.34	-920.206	7589.51	2329.46	-13290.4	3142.81	7666.76	8705.12	-4195.65	6803.41	739.809	989.752	2729.92	-2676.98	2542.57	7258.03	335.729	-12324.1	7554	-303.334	4248.8	2797.92	8658.04	7961.16	2107.51	-3877.4	-7373.13	6632.59	7073.17
											4.55	4268.81	6809.7	2963.57	6176.95	97.734	2581.33	4276.46	1186.06	-11564.2	-1048.39	-2090.91	9699.96	408.367	-15546.5	1241.66	4217.22	5892.11	-4669.58	5960.97	1701.45	-1114.63	2851.01	-2548.26	2994.04	9250.82	-1293.8	-10814.6	6765.47	334.804	5399.13	1109.63	7860.11	6982.8	2378.9	-4833.31	-7300.81	10662.8	7088.35
											4.56	3687.91	4733.01	4050.45	3372.15	2087.43	2718.24	3350.47	-599.724	-11798.3	490.237	1390.05	6712.02	2329.39	-15754.2	2252.72	4716.76	6776.81	-2823.73	3724.29	2277.04	-1745.6	2057.26	-2241.85	3951.24	7242.84	-1579.6	-13047.2	7062.27	-1056.13	2093.29	664.898	8170.06	7170.65	3857.63	-6073.46	-9219.49	9636.6	8333.44
											4.57	3895.04	4676.64	4454.97	3939.4	1034.38	2574.51	2827.08	189.51	-12714.1	1288.11	-1156.11	5648.72	2828.65	-14007.5	792	3587.37	6672.11	-4504.85	3108.21	1191.77	-424.289	909.893	-477.552	3079.63	7370.09	-2365.28	-11169.3	8197.23	85.1194	2405.61	-1460.55	5768.26	5659.44	2813.31	-5980.13	-8075.24	7954.89	6781.04
											4.58	1618.05	2997.6	3900.4	3238.18	2337.65	1762.64	2932.97	1511.27	-11779.5	906.835	-904.213	4573.79	2089.66	-14478.1	1317.91	4066.84	5759.24	-4621.02	2158.04	984.843	-877.555	1223.67	-2264.65	3861.26	7839.52	-3857.6	-12901	6071.12	607.978	4069.81	1510.43	4087.88	8407.88	1011.95	-6372.91	-8080.74	6786.34	5149.86
											4.59	2805.71	4005.5	4745.23	4142.09	-521.172	3910.28	2781.7	813.033	-10818.1	2380.44	-2211.91	4617.87	3210.87	-14258	1582.12	3907.22	5855.22	-638.923	4992.19	509.796	-1173.78	1327.35	-2610.63	1272.67	6315.84	-2777.51	-11859.4	6618.61	-976.774	406.755	1234.71	7662.19	7895.68	-725.466	-5019.8	-8190.72	7432.12	6502.12
											4.6	3226.22	4968.04	3881.14	2830.38	522.524	4348.87	1338.76	1676.53	-11843.5	1839.32	42.264	5309.72	4238.72	-12635.9	1961.41	3158.4	6542.97	-3459.34	5037.98	-1083.65	-94.4342	2349.6	-587.554	1894.14	5244.81	-2281.26	-8589.39	6877	-512.175	4974.21	386.514	4034.49	7476.08	655.756	-5557.53	-8676.61	9689.22	5509.11
											4.61	2312.73	4218.05	4256.72	3807.9	423.167	3673.11	873.809	84.2091	-11872	-396.472	-1493.68	3932.02	4977.44	-11195.3	2163.72	6003.13	4150.24	-67.3085	2816.4	2129.45	-2131.84	1654.66	-3083.26	1499.58	6399.39	-968.237	-10719.8	5533.4	-1584.41	2017.68	644.898	3375.8	3443.54	-597.158	-5189.97	-8058.27	9815.3	6405.69
											4.62	1385.74	3309.7	2178.18	2059.04	764.066	3524.14	576.621	2171.51	-14500.8	1864.48	-1285.49	5063.39	4427.54	-13787.7	1717.02	5031.46	4895.38	-2411.37	2511.36	815.276	-2788.41	2476.47	501.993	2232.15	6473.09	613.027	-11553.7	4855.51	-1289.17	1.95607	-1841.03	4967.97	3415.83	2238.92	-6295.69	-4978.02	7532.89	6882.69
											4.63	2597.53	2054.74	2323.05	1061.39	755.744	3409.31	1650.57	-13.6582	-12397.6	964.184	-755.805	4927.28	4243.04	-15144.5	37.291	4918.09	5834.35	-2311.87	443.953	1753.28	-2412.76	2739.12	-1092.53	1348.52	7477.22	-3507.97	-9293.38	4863.13	-1615.19	2330.45	642.97	4445.68	5148.11	2019.97	-4885.38	-8407.2	9249.53	5737.88
											4.64	1831.15	4674.47	3013.13	2132.2	-146.308	1037.81	3516.26	-184.603	-13002.5	1208.03	-892.37	4776.03	3460.63	-14064.7	1360.46	5290.13	5093.23	-1467.71	4516.49	429.422	-143.147	1740.62	-3199.94	153.494	6213.38	-510.138	-8387.76	4350.16	-1117.22	180.767	-1753.11	5532.34	3531.99	2653.76	-5803.73	-9419.81	8935.05	7483.69
											4.65	4709.72	4826.91	4710.23	4285.99	-665.322	4417.2	1716.74	1001.35	-12149.7	-183.082	1093.81	5114.3	5805.37	-15076.1	2078.42	4443.7	4112.73	-1765.71	4736.7	-663.063	-1316.4	2155.56	-738.538	1893.86	4747.02	-2153.84	-7364.98	4084.07	-1295.75	2034.17	111.65	3591.89	4739.44	2892.83	-4850.4	-6498.78	9716.7	4607.45
											4.66	3434.85	1768.27	3097	4184.65	-1110.89	4347.09	333.728	1282.88	-12620.3	-147.537	-587.08	4897.15	3989.82	-14025.6	245.964	3840.32	4096.53	-2585.03	4569.5	2346.43	-1454.31	-433.265	893.861	3105.83	9142.12	-2215.05	-5349.79	5260.18	-2759.62	3748.2	-363.608	3561.26	4015.13	799.057	-5293.54	-7623.92	8376.56	4386.06
											4.67	2407.17	2168.21	1712.59	2899.87	326.713	1751.61	755.793	-1302.29	-13029.7	1183.56	-1384.8	6399.46	3719.28	-15042.1	3729.61	3807.5	2324.22	-3049.35	2438.36	2465.63	72.1178	-512.934	151.173	434.918	6236.24	-1336.59	-7239.22	3656.7	-555.641	4065.09	-2388.17	4526.96	4435.44	4051.05	-4278.96	-7631.34	5963.88	4628.01
											4.68	2559.24	2562.11	1985.13	2585.91	573.282	2083.56	831.085	-468.654	-13175.6	1911.09	-966.527	2630.89	2611.5	-14621.7	2716.64	3933.63	4652.24	-1234.55	3871.08	-2295.47	-1237.68	1886.07	967.353	109.044	5359.02	-1584.41	-6168.43	3279.59	-1225.92	4011.87	-970.181	5817.79	2992.65	1916.83	-5494.03	-8750.46	6980.67	5848.52
											4.69	2677.36	1460.91	3201.39	3689.46	-823.679	497.345	1959.13	260.076	-12955	-1611.55	-3159.9	2795.44	2545.15	-13985.7	4103.96	4729.37	4653.24	-1427.61	672.895	-420.889	-3017.34	-6.12666	1106.6	501.977	5745.76	-1302.76	-7408.69	4654.69	-385.552	2501.35	-1691.73	4328.68	4160.02	-807.083	-2302.61	-6958.54	8311.07	7583.69
											4.7	2195.94	2140.47	1481.25	2306.25	237.994	-814.266	859.914	-1472.65	-12060.7	373.322	-1029.32	3050.82	4175.07	-13550.4	4125.15	4572.1	4746.37	-894.29	5462.01	1377.31	-1883.57	2539.06	1302.2	2286.74	6097.59	1018.91	-5390.44	4067.48	-258.615	1324.7	533.316	3794.88	5229.11	-146.076	-6042.65	-6326.31	7370.38	4640.12
											4.71	2244.65	5026.19	3050.88	3708.9	-397.967	509.558	2032.31	-397.694	-11823.5	-230.176	266.255	4881.07	3242.29	-14073.2	3565.01	3198.23	5316.2	-1276.54	5115.11	1156.26	-760.852	1186.36	1828.5	2027.25	4291.23	273.368	-6236.37	2725.11	231.939	3408.28	-1364.92	4257.91	4829.38	-190.33	-5223.75	-7926.67	7693.13	6196.77
											4.72	1913.6	3493.38	3328.24	4609.5	-378.996	4726.37	2244.47	-13.5367	-13501.4	1441.39	-1413.85	2921.43	2886.32	-13696.8	2297.4	4824.8	3054.88	-802.382	4249.77	576.846	-2913.1	2046.94	1625.1	3190.33	4759.08	-687.251	-3089.48	2886.87	-95.4539	2459.72	-1325.6	2794.49	3834.15	-1996.63	-5987.89	-7053.37	6658.35	3918.5
											4.73	1115.06	1814.9	1939.99	1129.22	772.253	3932.72	3092.05	-222.299	-11711.1	-623.547	-1981.41	3300.13	2874.76	-13395.1	1511.04	5654.86	4618.59	-3315.4	2973.49	-348.36	-649.693	2427.94	1873.47	3269.58	3786.59	-1604.11	-3618.81	3271.64	-442.782	2048.04	-684.693	4888.5	2697.78	1191.02	-4945.39	-6523.08	5165.95	5079.79
											4.74	2198.06	2489.2	2808.82	-1151.11	-1104.07	1725.31	1716.9	1413.67	-13743.1	38.4703	-795.356	2520.39	2949.82	-12514.4	2159.26	5792.4	3837.72	-1831.81	2519.94	-458.319	-2866.48	1339.43	1300.66	448.975	4094.39	-579.963	-3997.66	3683.4	-133.965	2915.89	-1299.52	3781.58	3873.6	1338.16	-5072.2	-5761.89	8077.66	4501.15
											4.75	113.478	2664.71	721.92	2111.06	-1093.56	1059.47	626.076	-1638.68	-12628.8	2033.62	-197.223	950.835	2414.24	-11766.2	3435	4177.56	2887.4	-1054.93	2437.05	-673.025	-866.858	1538.04	4741.65	1807.16	5124.77	1590.99	-2635.22	3935.44	-1482.77	3685.02	-2690.03	4905.9	3527.99	2181.73	-4453.75	-4891.96	6463.07	5019.84
											4.76	1065.58	4106.4	3210.94	2546.37	62.7757	-1.90593	1136.63	-1523.22	-11944.3	-1499.25	-1318.56	6043.85	3870.69	-10976.2	3962.12	2998.5	4067.03	-1828.07	3413.96	1809.38	-934.616	623.252	3919.74	2403.8	5368.1	-1079.36	-2639.94	2895.29	-53.6194	2221.34	-2002.37	3635.41	3598.49	1621.69	-3263.11	-6067.06	8085.64	3906.6
											4.77	1214.43	2456.44	3565.2	999.124	-1205.41	1596.2	1289.64	-313.538	-10332	-438.143	-1819.5	4310.72	4100.35	-13938.7	3689.93	4699.14	3695.99	-3167.01	1711.77	1878.06	-1044.66	1568.91	1356.15	1942.43	4663.27	868.472	-1348.29	5554.57	435.745	1137.14	-3051.01	4466.55	1726.08	1507.09	-5388.4	-6701.71	7970.76	4577.82
											4.78	925.675	1960.42	1526	1230.83	-1995.74	3442.47	-289.363	-869.917	-10814.5	1238.56	489.862	3909.62	3533.86	-11648	5213.05	4876.35	4355.26	-597.975	1300.74	523.232	-1513.66	889.68	1342.26	2542.17	6729.26	1463.44	-513.462	3610.85	-488.236	1891.84	-1296.51	2603.79	2780.23	3372.14	-2182.05	-4763.19	8325.99	3950.95
											4.79	3588.66	1927.42	1687.9	955.969	-1422.41	1817.01	-19.4237	-3657.66	-9411.49	-944.403	-1911.31	4895.98	2008.73	-12270.6	5122.92	4207.08	2942.22	-2657.53	2992.84	964.074	-1654.89	2543.32	1489.43	3574.74	6248.35	-1068.51	-1395.98	4490.77	-570.31	2849.14	-2156.78	5276.34	3383.77	1447.7	-1951.6	-4131.01	9022.83	3202.1
											4.8	1144.78	2622.5	3850.72	2616.34	-62.9723	683.43	2861.68	-1471.69	-9561.52	-175.53	-1172.64	3172.66	1977.23	-11574	4145.17	3915.09	5057.16	-2584.23	3897.11	1447.8	-1211.4	3010.44	1166.59	1175.76	5306.52	508.786	2936.4	4397.8	331.148	3505	-1331.16	5325.66	1812.13	282.729	-2853.69	-3574.66	6827.32	3204.71
											4.81	281.593	1337.12	2425.84	921.864	-1173.25	2850.37	-2321.82	-2924.08	-12642.4	1755.33	-128.11	2530.98	3370.46	-10266.8	3860.1	4718.22	6659.61	382.441	3116.89	443.747	-1695.94	-151.017	2269.03	543.147	6001.42	-445.1	857.296	4765.61	104.331	1463.84	-2411.15	4297.09	1974.9	713.068	-2558.44	-5447.03	7035.73	4266.57
											4.82	1806.76	1176.63	1217.96	512.839	-608.063	2779.41	1090.08	-3505.05	-12754.6	1620.25	-2265.12	4726.8	2373.7	-12690.7	6719.88	3711.48	4007.48	-1773.23	2440.98	1040.02	-936.954	1935.36	4028.71	631.53	4773.31	2308.53	-392.959	2071.72	1231.49	-27.8638	-3438.12	3596.3	1084.04	2072.64	-2216.85	-5762.23	6787.77	1754.97
											4.83	2457.59	2222.73	286.254	1045.42	-481.18	4660.49	2367.82	55.4368	-10293.5	647.499	1131.21	2592.21	2051.57	-11300.1	6554.73	4965.23	3236.18	-1646.07	813.853	23.1218	-2494.59	2619.46	3981.64	1440.76	5932.78	126.143	3056.03	763.17	-28.9059	632.671	-4932.9	1992.96	3270.97	1154.05	-3511.16	-5420.33	6654.01	4141.05
											4.84	1324.12	4079.79	2114.01	1838.91	-1181.54	4448.14	-386.66	-1384.43	-8977.18	-94.9366	-1799.58	2888.6	1130.25	-12172.9	6033.1	6229.35	3777.93	-1052.1	249.88	-1055.02	-1621.15	1776.83	2081.98	130.579	4011.87	15.812	2330.28	3844.89	111.422	1618.74	-4123.2	4888.05	4701.42	1513	-4328.46	-3436.48	7135.61	1673.11
											4.85	1922.3	4944.31	2716.23	773.417	-1687.28	1032.51	1253.33	-1191.3	-11500	-779.192	2276.41	4021.06	2214.13	-12027.9	6412.36	3882.45	5286.91	-1621.79	1801.99	1209.15	-2013.28	2574.8	2179.46	663.359	5136.57	1059.39	2998.87	3065.65	-2707.59	915.374	-2757.97	4362.89	2177.93	-729.018	-2659.78	-5733.54	6385.27	3288.66
											4.86	974.876	2115.76	996.066	3094.26	-266.801	2807.54	523.474	530.532	-8883.24	-330.501	-778.017	5094.84	3548.19	-10206.7	5404.33	6454.56	3054.65	-2541.04	3737.53	1204.86	-1058.69	2683.06	3469.8	1533.93	5954.3	-166.476	2730.72	1971.48	-3474.99	1112.74	-1656.97	4377.69	4542.31	1685.23	-3328.92	-5793.99	5175.77	3250.04
											4.87	1734.5	687.877	2910.13	1166.51	-1432.48	1917.92	384.588	-207.671	-8624.11	-241.943	-2233.84	2627.95	300.743	-10966.9	4715.14	5322.36	2955.74	-2504.76	1476.25	2192.73	-3414.03	1708.11	4337.89	912.917	4443.66	-134.007	1421.27	3762.38	1317.66	1150.63	-3743.01	3004.29	3973.83	3333.16	-5327.48	-3831.81	6184.22	3876.14
											4.88	1234.1	2376.07	1412.48	580.516	-247.257	2093.91	945.94	-3057.69	-10855.2	-1143.46	393.189	3644.57	1628.07	-11881.2	6385.66	5793.6	3931.64	-4172.83	1162.53	-1360.87	-1588.21	2063.53	1121.23	1267.88	3381.85	890.828	2981.26	3221.89	459.498	-733.694	-3038.19	3387.83	2774.43	3274.97	-3412.41	-4597.12	6570.34	2008.22
											4.89	1844.6	2503.51	22.425	854.786	-573.315	1662.65	765.919	-1273.88	-6248.89	-627.044	1075.14	2169.12	2661.53	-9749.36	6032.3	7468.82	4877.23	-857.948	2773.23	1741.93	-2113.65	1249.57	2177.29	1236.22	4589.46	2308.16	3638.75	3872.99	-928.137	-129.29	-2808.62	4988.72	3674.8	438.017	-3694.68	-2615.63	5755.8	5280.8
											4.9	1405.14	1786.39	635.086	1164.53	-726.889	1922.5	275.624	133.274	-10140.4	-535.634	-1100.17	3454.39	1571.57	-9670.59	5460.24	5321.46	4446.3	-2433.48	2751.97	1711.44	-3188.4	1487.42	1784.34	2929.69	4479.32	564.256	3078.27	3857.33	-1099.83	-770.48	-981.405	2408.36	425.763	1547.75	-2242.63	-3576.11	6587.53	2915.36
											4.91	864.369	1213.47	-14.6775	257.256	31.4807	1150.3	-220.992	-726.028	-9246.39	-432.101	-1263.82	2255.23	1362.87	-10834.3	5248.15	6639.5	4460.2	-2678.2	1758.45	1424.51	-2396.21	1939.31	1745.41	1184.58	4219.46	2364.25	3149.95	4569.55	-2501.39	518.053	-840.3	3725.22	1567.78	1257.11	-2340.15	-4674.66	6964.04	4017.29
											4.92	1194.83	1936.45	1827.99	541.846	-1576.03	1626.83	250.094	-1781.18	-9802.79	912.237	-605.787	2522.74	-896.684	-9719.18	6929.77	5504.65	3674.25	-1172.66	1140.29	930.053	-3614.7	1618.91	1192.21	1450.97	5909.83	2051.07	1501.64	3883.59	-568.679	-656.224	-2743.05	4010.59	2764.1	-187.694	-1591.3	-3580.54	5464.51	3153.3
											4.93	2909.08	3158.94	1635.07	1626.66	-725.153	-609.11	1281.57	-2452.17	-9389.39	-361.044	231.811	1896.16	1499.78	-12515.6	6682.86	5543.32	2227.88	-1099.78	1495.17	1564.4	-1578.27	1327.46	372.615	1518.9	3823.97	443.475	2968.72	3519.36	804.086	1561.74	-2957.56	4984.44	1385.74	1743	-1023.8	-4013.66	9405.5	3335.23
											4.94	1464.47	603.437	669.67	1014.42	-1792.9	1793.26	289.369	-1551.81	-9894.4	-904.447	809.686	2760.92	1136.61	-10496.9	5734.97	6601.98	2482.37	-1700.42	1850.92	1878.58	-2284.01	2485.67	1733.79	-143.95	4250.24	1773.12	3600.06	2787.85	829.734	3095.51	-2455.39	2476.76	1607.31	3348.15	-1649.26	-2891.73	6489.01	3223.89
											4.95	1369.12	-882.879	982.371	2171.97	-1939.88	416.405	1222.63	-550.681	-10708.2	-1915.35	1015.45	2879.4	4370.05	-11638.4	5285.84	6631	4646.06	-2546.01	2832.56	619.072	67.2949	2040.72	3220.45	1504.88	4132.71	857.884	3515.23	2833.86	665.852	1309.22	-1237	4328.15	1151.67	2001.45	-687.226	-2179.74	7400.68	3931.51
											4.96	1889.01	397.022	543.993	1040.19	574.505	842.503	-23.3276	-788.578	-10551.7	379.264	3141.44	1698.45	-502.792	-10267	6001.26	5162.38	2225.7	-2960.35	3269.13	-548.011	-2263.74	1482.68	-511.862	260.62	5278.05	2589.5	1876.88	2579.73	-297.542	892.389	-2880.63	2407.19	824.573	2914.13	-2759.29	-4441.32	6630.85	3269.19
											4.97	1174.35	704.773	2262.33	478.704	-1907.66	2243.34	438.582	-2371.56	-9935.08	892.381	2201.87	3216.42	1624.35	-8867.32	5271.2	6239.88	2225.03	-1915.34	2145.74	-34.0007	-3604.96	1310.44	559.738	838.697	4820.33	1347.14	1732.59	2813.83	-1991.86	996.024	-3049.66	3403.99	1240.29	2270.52	-952.295	-1200.87	6062.41	1975.24
											4.98	1081.84	1127.34	2033.91	1535.74	-1031.6	474.006	235.341	-3445.27	-8427.78	360.889	1381.74	1741.28	1803.16	-9199.91	5029.94	6417.77	2664.99	-2720.01	1202.85	-377.501	-788.816	1543.14	905.867	913.553	5609.11	1535.95	572.841	2896.4	-667.737	-306.523	-4322.47	2798.42	2170.01	1856.36	-1006.94	-2111.92	7886.2	2862.17
											4.99	2184.01	1438.45	576.211	722.879	-2025.17	-134.044	1820.36	1191.96	-10464.3	-1739.19	165.419	3244.53	-728.417	-8371.85	5453.07	8008.07	2350.45	-1259.3	2854.47	328.903	-1430.07	2235.1	2502.35	1411.71	2018.42	3055.27	943.595	4308.55	-1063.93	1588.45	-3028.44	4102.4	1423.14	1354.02	-659.925	-1830.53	8906.58	1527.21
											5	562.905	1405.61	974.598	-18.0891	-160.736	1944.47	1722.07	-1097.63	-8649.81	-507.221	-246.434	1873.87	211.688	-8968.65	4109.88	5690.52	3251.03	-1892.68	1914.42	2290.46	-524.342	2216.54	866.701	2762.02	3809.1	3497.28	1138.35	3212.88	-307.431	2020.29	-5148.66	4717.34	3455.39	1534.67	-2312.19	-1484.18	7222.98	3006.35
											5.01	1545.53	536.056	2506.17	436.616	24.8195	-35.3407	332.536	765.029	-9017.51	-1121.69	-810.708	1977.6	1425.63	-8165.39	4650.11	6868.19	1535.45	-529.21	2845.93	-755.971	104.994	3140.14	1295.35	559.376	3867.98	3857.61	3282.38	2373.9	39.3676	2978.33	-3912.94	4423.39	4205.7	595.05	-298.067	-1940.27	7519.35	4273.35
											5.02	2229.45	1825.77	311.57	-121.041	-2167.08	-458.528	1082.78	-436.022	-8439.12	307.76	490.629	4050.87	1528.06	-8395.79	3694.19	5189.8	3601.84	-2172.01	1199.07	477.91	-2008.47	1508.68	2480.49	-242.371	2363.69	3411.46	2878.54	3246.12	1037.29	1484.32	-2983.48	3877.77	2264.73	2077.14	-489.558	-1869.49	7128.48	4030.99
											5.03	2149.55	1239.2	793.916	203.442	-1615.66	1968.93	-865.133	-1037.29	-8949.78	1349.85	1299.95	3413.07	1302.81	-9949.15	5797.14	7545.74	3466.49	-2240.72	1532.44	1932.73	-643.575	1592.57	141.584	375.516	2661	2371.61	2572.86	3198.72	232.322	-366.67	-4839.93	3388.57	2164.64	673.769	-37.8954	-2578.22	5532.17	3542.14
											5.04	939.165	569.067	1909.21	671.79	-391.771	737.591	11.0223	-2489.48	-8913.02	1357.09	1624.53	3548.84	896.698	-7488.12	6758.98	7855.45	4157.28	-1600.51	1057.47	1402.66	-2558.89	2145.8	1763.31	3196.68	2766.7	3408.35	2130.23	2831.37	-1035.85	85.5954	-4759.54	2938.38	3092.77	1551.95	782.576	-316.618	5060.04	1312.69
											5.05	464.478	1473.87	3527.83	-1196.6	-2302.04	500.784	-1960.36	-1274.33	-7552.88	1257.26	-664.618	2937.02	-7.0542	-7224.09	3466.44	7542.1	3788.55	-3035.01	2065.24	1744.68	-2712.86	2979.9	1060.98	2104.45	2317.49	2437.63	2549.74	1515.62	1089.3	663.947	-4717.36	3072.56	2023.94	1099.89	-204.929	-92.4359	6741.67	1564.88
											5.06	827.537	172.863	-137.705	504.49	-381.525	1013.93	-1947.99	-3248.1	-8143.84	135.922	2010.12	2072.19	-1164.74	-9227.17	2339.71	5740.97	4461.91	-1930.37	914.293	71.7759	-2860.4	2789.44	354.571	1704.07	3607.9	3105.28	2466.91	1928.61	-525.371	586.121	-5452.51	2534.38	1281.02	1819.8	-7.84476	-643.267	5449.58	2247.43
											5.07	1360.79	1910.82	223.432	449.541	-397.621	-782.105	-204.446	-1523.67	-8803.02	896.105	938.785	1910.91	527.785	-9776.43	5307.22	6885.52	1996.31	177.931	579.601	-313.074	-2746.44	2392.96	79.5785	1343.38	3547.23	3099.13	1146.45	1721.62	1558.57	-325.295	-5132.86	3243.37	2650.05	2094.41	-536.618	-1216.07	6770.97	2946.66
											5.08	-185.821	616.567	464.704	1072.67	-1269	1158.94	-1817.26	-3253.71	-6825.73	638.726	615.377	474.462	472.776	-8592.93	5622.32	7628.72	3447.97	-1615.35	2105.7	1700.52	-1921.83	805.995	1180.13	2238.46	4509.28	4306.13	1512.58	2713.17	182.903	667.074	-2910.46	1959.12	1940.32	836.291	836.723	780.257	7318.37	2483.34
											5.09	1239.57	2669.84	-126.866	226.349	-1130.33	1547.71	-1442.76	-1465.12	-6312.34	1263.93	1735.47	2517.14	246.356	-7091.33	4336.4	7865.85	2403.6	-2938.43	1341.77	1074.8	-3208.77	2797.01	2728.48	2143.78	3761.31	5262.96	1690.5	3072.65	446.141	1048.47	-3465.53	2354.17	149.204	2126.41	3516.3	-15.7177	7540.57	4318.1
											5.1	953.484	463.617	111.977	1426.76	-1091.41	978.496	-455.367	-1957.26	-8847.4	563.025	731.334	2106.91	37.5743	-7311.23	3117.6	6756.63	2688.31	-3663.13	-777.639	326.257	-1525.62	2454.32	1951.7	3397.39	3734.55	3902.32	50.6935	2054.05	893.443	1458.4	-3133.3	3072.81	1371.46	2567.57	2556.72	39.2401	8602.46	2004.42
											5.11	-313.632	-582.699	986.75	2192.07	-673.355	772.946	1243.98	-455.505	-7799.41	-268.477	668.856	736.566	-143.726	-6109.49	4568.81	7283.29	888.415	-2407.67	1823.49	383.85	-2361.87	3291.23	109.747	787.853	3498.61	6016.05	-103.851	1709.2	777.965	2426.05	-2715.85	5605.65	1979.23	2721.14	1055.48	731.344	7026.75	4643.75
											5.12	2591.57	-1880.92	695.054	621.38	-44.1845	-111.308	1669.09	-891.957	-6036.27	33.4564	463.44	1070.41	-1687.88	-7296.78	4105.23	7289.45	3354.52	-2012.88	1226.21	881.817	-1963.16	2149.21	132.492	2690.8	2721.74	3256.92	1418.9	1954.37	993.279	1619.05	-4447.97	2345	655.466	773.472	1623.24	1726.32	8182.09	4283.03
											5.13	1647.79	587.183	1739.68	-1389.42	-145.01	223.206	-1748.22	11.1629	-8348.74	1105.05	1541.92	1761.61	-15.9726	-6614.83	4469.18	6440.05	2883.1	-2843.2	755.907	2080.56	-3060.84	1710.1	348.017	2054.55	3150.61	5211.93	2159.56	2962.95	-709.579	512.421	-3357.45	3703.68	1962.53	1645.44	3736.43	937.366	7626.12	2743.34
											5.14	-980.582	639.35	613.18	1221.45	-1908.47	9.63288	127.16	-1452.14	-7882.27	1918.24	2167.88	356.461	782.16	-7348.98	3367.26	7160.71	3548.39	-2610.85	615.136	2060.03	-2377.11	1723.01	1725.23	358.035	618.524	3970.34	1035.74	1878.23	1249.18	138.872	-2425.54	2603.75	1287.49	2019.06	1775.12	788.066	6663.53	1195.83
											5.15	-200.955	-256.689	229.297	1999.54	-1949.57	1322.08	4.35931	-1954.57	-6630.74	-1258.15	1014.73	1343.03	-936.629	-6344.53	3457.31	7604.79	2584.54	-2576.28	-355.886	-118.992	-1605.27	1639.93	1074.18	-137.972	1638.82	5237.47	1542.03	125.943	1329.43	1990.08	-3548.11	4016.3	1633.47	2171.53	2181.44	2828.61	7062.29	2611.46
											5.16	1840.57	1153.2	2487.47	-1930.43	-254.817	1280.05	-526.407	-2326.89	-5501.89	677.722	2261.65	2378.7	335.632	-5747.64	4345.17	9324.03	2986.64	-3173.52	1564.42	1222.01	-1404.44	3981.85	2509.44	1054.47	3533.13	4709.59	1733.37	2033.06	542.115	889.591	-4635.92	5102.02	547.025	1638.66	2160.02	1188.85	8471.8	2390.99
											5.17	1542.19	126.712	1203.39	375.234	-2166.85	1048.07	1552.7	-3242.48	-6820.93	-624.388	1283.16	2073.96	477.297	-5063.98	3872.36	6822.49	3730.62	-1603.32	3556.82	799.968	-2057.56	3407.91	1554.86	2033	3299.22	4064.52	2039.96	1329.88	-141.321	1296.22	-4439.33	2834.85	177.054	5621.21	2710.33	1921.82	6355.7	3020.5
											5.18	507.752	1995.55	432.299	1475.33	-1274.98	62.4552	678.371	-2215.69	-6347.81	470.122	2515.83	384.159	845.177	-5374.16	1096.62	7107.87	2938.05	-2242.26	1884.82	1245.98	-2301.46	1370.51	1800.69	1121.45	2435.04	4928.88	1961.87	1119.77	184.127	-798.046	-3401.61	3681.74	2468.66	2818.35	2516.51	1868.07	7654.85	1776.32
											5.19	278.231	1584.35	178.807	280.415	-2249.94	695.961	649.277	-2929.64	-7716.26	714.339	2477.73	93.913	-219.768	-6896.58	2134.08	6635.35	586.432	-760.79	900.069	1376.8	-1365.4	2751.28	3757.64	1372.64	3506.82	5441.97	3290.72	1754.87	-207.664	-811.843	-1563.21	5258.47	2110.28	2375.91	3700.1	1820.7	5656.8	1556.39
											5.2	250.589	571.704	-567.96	1657.33	-2222.39	-65.2742	869.419	-2189.63	-6697.04	-460.89	1774.41	2750.16	100.996	-5086.64	2457.41	6449.04	3454.93	-1780	2785.06	1778.93	-2284.89	1745.33	975.575	498.048	2883.56	7356.74	611.864	2333.31	1299.98	701.168	-3624.57	4895.35	1747.33	4653.55	2476.93	2576.6	7222.07	1549.62
											5.21	840.314	-1357.2	211.535	863.007	-2159.7	-1819.58	-1975.45	-4688.5	-5716.71	-314.267	2165.66	3167.13	-869.305	-4408.66	2596.45	7047.04	2479.96	-2701.01	-741.904	1944.61	-2212.73	514.459	2010.39	1956.88	2501.85	8611.92	-22.372	2062.55	769.13	1129.43	-2511.73	3119.35	1544.44	3520.26	2569.39	2588.96	6072.21	2380.72
											5.22	-1144.18	-312.763	513.274	-905.15	-1213.6	208.651	-1021.69	-1678.93	-5869.1	-1493.18	2390.44	1449.29	960.804	-5632.94	2254.96	8181.53	1655.55	-2007.95	-389.271	-432.283	-826.971	-229.385	-656.599	3310.83	1937.47	6790.51	-416.925	648.029	2421.66	1142.83	-4003.19	4435.73	-235.356	4822.61	2211.49	2004.79	5535.49	1570.31
											5.23	1085.62	-546.425	-434.816	1898.94	394.145	450.688	-203.56	-2055.99	-4930.57	81.276	2045.09	550.795	-1121.53	-5593.52	3331.65	6776.68	2840.64	-3573.13	997.221	591.119	-2899.47	1195.44	586.622	1277.06	3008.68	5402.15	-229.57	3102.66	1063.82	939.063	-4358.84	3567.02	3212.55	3208.75	2588.45	2278.82	6936.44	2792.27
											5.24	-238.071	1679.8	959.091	1023.98	-358.622	1248.8	-51.0433	-3422.73	-5773.2	1015.25	2675.3	641.358	588.493	-4761.22	2039.29	7892.52	3417.93	-2807.89	-118.844	3402.69	-2916.95	1195.06	2087.91	3030.57	1975.47	5038.42	642.562	2192.78	-579.707	1455.19	-4740.79	2804.49	2472.15	4165.49	4133.35	2436.96	7635.5	959.444
											5.25	1542.98	-296.932	457.25	-1186.79	-1690.61	-220.457	1078.78	-2198.8	-6118.54	156.243	2058.82	2242.43	-489.622	-4666.91	2790.64	7188.8	3239.31	-1532.12	1684.93	799.744	-95.1422	2455.5	81.7588	1882.92	3001.5	4404.75	-446.925	1414.34	2217.16	1751.24	-4321.16	5238.77	-412.485	2825.6	2995.92	4072.53	5517.69	681.949
											5.26	899.426	1681.42	-551.268	-211.008	-739.842	1060.48	-818.31	-3237.11	-7363.9	79.4633	-153.123	1154.56	-478.708	-3668.39	3468.6	7315.01	2510.76	-2197.04	1360.99	47.6372	-2745.43	1018.53	1907.82	2416.11	1552.99	4546.91	-1010.59	3351.47	1349.42	1756.7	-3491.11	6457.05	602.795	2513.05	2466.15	2721.43	7139.23	1481.36
											5.27	226.081	353.37	522.034	-413.259	-1651.7	159.546	171.815	-2888.79	-5624.51	1017.02	846.053	1261.2	-543.989	-4514.96	1549.36	6543.9	1965.14	-2350.66	1072.06	1773.47	-1615.77	1564.83	3182.9	2510.74	504.92	3205.62	-735.332	2112.21	2234.19	2177.12	-5139.11	4037.38	135.783	3552.27	3568.21	4746.92	4919.08	2112.31
											5.28	93.6553	627.675	558.138	-1188.69	-1002.1	-166.028	904.022	-3004.64	-6315.25	1039.77	1368.08	583.855	-329.151	-6029.02	2374.52	7389.08	2448.72	-2673.28	-156.555	1972.28	-1013.14	1322.76	1707.42	2136.36	1737.83	4734.37	-294.982	358.093	995.174	-1141.31	-4606.62	4218.1	612.889	4080.7	3629.67	2659.93	7355.7	931.54
											5.29	3035.51	385.576	912.343	-776.19	-1725.12	-1241.25	-1044.58	-1751.45	-5157.32	-586.123	2072.24	790.064	-1624.77	-4529.53	4910.21	6280.58	2173.47	-1367.47	-996.035	3275.69	-1461.41	3062.35	1589.23	1857.58	2112.31	4762.4	617.297	1886.08	897.832	118.498	-5333.48	3031.83	1561.96	2478.05	3544.81	2837.51	7256.33	826.378
											5.3	1231.62	160.467	946.535	-444.598	-1110.16	98.0587	619.116	-1887.97	-6028.51	455.457	1240.37	1939.54	-1236.61	-3339.9	2599.47	6755.62	2571.35	-1722.04	132.637	2660.07	-1994.57	3113.46	1227.28	1436.46	3715.72	4215.42	221.82	1989.96	2109.29	60.1403	-4805.94	1927.7	-347.061	923.496	4766.86	4403.84	7298.6	1652.04
											5.31	886.524	269.778	2457.4	-1044.04	-1962.99	-270.316	84.9342	-2774.54	-4141.43	1027.65	258.403	1031.89	-729.651	-4270.61	2469.72	5727.08	2569.23	-1293.51	705.736	1995.33	-1432.15	2072.1	265.547	1728.72	3013.73	4026.38	1256.85	459.227	1515.16	2029.08	-4034.35	4330.74	197.212	4139.8	5554.56	3965.38	7147.36	1144.4
											5.32	1252.04	-471.673	12.839	-1369.39	-1715.97	-936.12	923.461	-969.231	-4249.62	744.084	1091.85	841.283	-1559.31	-2594.72	1064.76	7782.73	2813.42	-1725.65	-78.059	3069.55	-1436.38	978.231	1911.21	98.7374	3149.72	3617.49	-761.332	767.656	2504.02	759.683	-6412.32	4317.7	-483.971	3961.85	5593.73	4820.37	7827.71	2204.03
											5.33	1897.88	-29.3362	-946.102	727.754	-276.426	-305.764	-749.793	-3234.84	-4105.02	640.432	518.601	-259.566	-2795.84	-1348.14	1218.29	6819.11	2232.18	-2328.95	1034.6	1247.44	-2624.25	1049.26	-55.4628	1751.16	2823.41	5561.23	-799.914	376.309	-758.09	2149.26	-6327.75	3018.45	837.73	2278.2	4733	4889.23	4983.23	3927.59
											5.34	502.713	1185.59	384.596	84.9201	591.348	165.186	-2080.67	-414.159	-4471.19	561.471	582.543	579.917	538.184	-4328.92	1162.27	7522.81	2337.2	-3458.86	1950.66	1780.66	-1694.84	1022.21	1735.97	-339.583	2933.64	4713.8	1049.14	1801.29	696.708	-58.4675	-4853.64	3639.32	23.3284	1843.85	5312.06	3740.73	3462.04	319.456
											5.35	-1484.05	24.8524	383.005	2043.62	76.8211	18.6141	-706.458	-1747.72	-4030.95	749.607	2033.09	1070.43	-522.683	-4934.28	1661.45	6190.75	2591.81	-1712.3	1717.52	2571.93	-1790.25	2092.93	2311.25	1510.51	1571.32	4463.12	-677.31	1882.6	937.509	-67.5164	-2655.38	4510.76	900.273	4215.41	5208.29	3506.92	6047.62	2050.54
											5.36	-1279.33	-500.034	5.93279	-1092.96	-741.429	1269.89	-1175.34	-3377.23	-2509.27	1253.77	52.3235	745.278	1475.48	-3553.54	1544.22	4550.7	2430.36	-2627.1	2658.54	928.852	-161.428	2199.34	116.227	2226.62	1612.03	5004.4	154.81	1861.23	2486.55	1004.38	-6920.41	4522.65	-114.511	6917.1	5831.37	4361.95	4814.7	1446.31
											5.37	548.4	-1021.56	165.277	1740.53	57.6874	-1861.46	619.914	-4746.7	-2214.87	1311.53	402.202	-73.9871	-1021.62	-2111.71	1374.18	3789.21	3432.01	-2787.91	1840.7	2802.8	-1260.21	1044.85	1455.37	680.275	1033.97	3975.96	-478.504	718.084	1475.3	445.544	-3447.57	3983.01	-236.185	4965.82	5701.68	4250.3	4509.94	1819.25
											5.38	-371.781	786.063	1004.85	-454.728	-669.125	-246.498	-327.983	-2258.74	-2269.04	1618	1184.97	1599.17	-608.062	-2441.52	1051.56	5394.48	2806.84	-1897.7	2878.74	2590.07	-951.864	1082.75	891.617	886.182	683.773	4146.85	327.924	215.66	2780.64	491.37	-3582.94	4882.48	1049.59	4636.91	5696.89	2728.13	3612.32	1806.63
											5.39	22.7138	1466.85	476.622	-650.204	-1919	-1173.26	-519.255	-2331.5	-3259.84	2291.22	831.842	1228.34	-787.337	-2358.57	2018.56	5453.12	2981.19	-1218.27	1208.51	2889.45	-2612.63	2881.05	14.6806	1617.29	956.651	5060	324.68	1059.28	1406.64	340.304	-4344.96	5350.71	2288.66	4648.32	4527.12	2582.93	4488.37	1031.95
											5.4	-211.159	-346.358	709.714	-573.327	-1955.61	762.546	-1703.76	-308.237	-3728.84	2573.54	179.296	1046.11	-565.468	-1688.15	1272.34	4946.26	1868.94	-2742.45	551.404	666.777	-3614.73	1833.32	476.639	541.908	1321.22	4116.75	-637.837	561.123	2362.68	805.858	-3846.7	4493.15	2545.12	4073.22	6383.3	4953.09	4990.76	3202.71
											5.41	1160.12	164.559	944.949	-564.426	-1065.64	-767.029	-1074.17	-1168.86	-2540.36	1386.64	546.576	-564.283	-715.828	-1800.18	1305.65	3474.75	2950.74	-2465.29	447.714	3075.14	-2033.84	666.878	-1404.32	81.022	3247.63	4130.29	281.845	3085.66	2219.64	810.774	-6567.58	5853.7	589.687	4066.82	8581.29	4703.54	5179.94	1968.81
											5.42	128.438	1869.45	1344.18	980.104	296.768	-1408.31	-160.912	-2118.22	-2453.31	966.119	498.952	208.042	-1136.12	-1341.45	1409.16	3726.11	4011.55	-1070.48	527.174	2300.21	-2444.96	1065.97	577.397	-167.305	1477.39	3345.52	333.801	-446.245	1714.17	1639.18	-4694.19	5802.02	1423.53	3943.58	7223.03	5214.97	4866.12	1245.38
											5.43	2501	880.452	-900.597	1312.16	1050.88	-911.987	2003.3	-2937.58	-4103.66	338.832	1644.63	590.548	-700.715	-1635.58	859.978	4915.37	1777.16	-1175.49	1068.64	2463.31	-1883.58	404.054	1199.63	1582.18	3538.35	3893.35	-704.347	211.929	2025.61	1004.99	-5687.19	4735.11	-342.231	4485.54	5502.99	3518.08	4605.9	1771.16
											5.44	464.009	1259.76	696.654	711.484	290.046	-1003.89	487.811	-1103.77	-47.5674	1470.43	60.388	192.383	156.762	-561.75	1914.73	2524.65	1401.14	-305.978	3462.39	3145.11	-535.413	321.956	681.036	1260.32	1039.84	2911.44	-938.905	873.783	289.098	636.465	-3344.71	5367.81	2202.03	3403.27	5994.38	6343.2	3380.18	1879.4
											5.45	1228.34	827.852	335.037	1183.24	-13.7578	1745.3	259.676	-3554.21	-906.358	735.15	788.191	86.0299	-1666.85	90.2408	550.173	3826.01	969.779	-1564.7	2046.37	3588.04	-1317.01	1091.58	555.279	3209.33	847.463	2029.56	-403.503	88.1056	1144.76	2181.39	-4322.22	4921.28	1382.97	4284.81	5172.23	4008.41	3795.82	1452.39
											5.46	30.7933	-1123.94	1285.72	-126.31	526.799	1052.38	1235.23	-1702.59	-2087.96	2243.44	1338.9	793.187	-1093.74	254.589	774.525	4792.22	838.98	-3151.26	2812.04	3542	-1988.2	1864.68	395.056	916.677	1527.18	4839.49	1452.85	1736.28	2088.38	2293.69	-4581.38	4172.08	1919.31	3360.61	4131.17	2580.11	5080.97	1633.95
											5.47	-258.409	934.679	858.558	458.714	760.56	-131.186	-19.9559	-1861.74	-791.502	990.789	-868.037	731.408	-945.719	-1790.72	-13.636	3873.94	2560.57	-687.799	929.297	3143.35	-775.896	1228.27	940.33	1854.8	2433.73	2677.3	2042.1	1748.44	1810.56	1540.58	-3399.05	5689.14	1063.45	3160.82	3222	2955.68	3489.81	2056.08
											5.48	650.16	855.662	2000.28	45.8158	-211.784	1362.4	344.438	-632.198	298.226	1443.88	799.441	993.005	-1272.6	962.254	1258.82	4049.15	2376.2	-1119.41	1373.54	2710.8	-358.764	1593.6	942.441	1680.04	498.234	3173.67	856.014	936.344	2614.61	1813.48	-3971.47	5710.75	2369.26	4400.04	2832.34	2875.79	4477.82	2723.6
											5.49	-364.887	980.467	1269.84	925.059	574.531	-305.279	300.229	-736.282	-2553.1	1062.88	798.533	1212.78	-1698.6	296.456	2145.86	3408.67	3062.64	-2006.58	1578.65	2310.3	-1487.96	731.574	1813.42	202.193	2617.96	3484.58	2601.71	371.093	2634.12	2461.3	-3327.22	5134.25	1015.2	2366.39	3913.42	2533.11	3314.17	1961.59
											5.5	1133.38	82.3461	619.723	1151.51	1154.46	458.196	892.174	-1885.24	-1170.88	500.932	-75.9117	-678.949	-282.291	811.204	1534.02	4573.81	2198.94	-215.625	2020.08	2078.37	129.993	1187.11	671.133	331.238	2042.67	2338.89	2551.11	-306.382	1798.45	1711.91	-5208.11	6718.4	1117.14	5322.75	3491.83	4250.82	2418.4	1673.36
											5.51	1615.4	878.954	1346.06	1153.64	-921.517	-252.739	308.22	-2284.93	-764.711	544.694	1381.65	453.053	-1168.14	1097.63	1868.75	3473.16	3122.02	-932.867	2368.14	2874.4	-254.328	1627.02	610.543	1702.58	1635.47	2696.66	213.336	1556.1	1272.31	245.483	-3580.08	4075.23	655.386	5137.68	3096.64	2971.49	3435.17	2553.95
											5.52	2444	-137.792	1478.4	1051.89	-267.92	1114.68	1309.89	-582.56	-972.896	2573.78	1940.48	275.714	-2059.49	947.426	590.304	3588.47	2615.09	-2221.03	-1553.56	4455.86	-1210.43	1172.09	762.951	1984.65	2692.54	3677.46	1190.03	-1086.45	711.989	32.8894	-3290.88	4497.12	2081.52	5343.07	4500.35	4894.41	3828.23	2213.52
											5.53	661.953	302.685	1088.44	1469.4	-62.6896	-478.049	-635.726	-602.375	1469.16	758.669	1386.46	1591.95	-1107.08	803.065	3141.34	3061.06	1337.78	-2187.23	943	2353.5	21.4097	879.032	1646.28	518.509	2095.94	2377.55	449.253	1313.72	2320.44	1172.05	-2777.84	3764.01	1315.46	5191.8	4998.55	2261.29	3588.91	3030.2
											5.54	601.061	-1017.93	2377.92	-330.144	-104.986	-404.314	1016.26	-2547.92	682.35	1774.86	86.145	97.5027	526.656	682.007	1656.01	2395.64	651.866	732.511	465.632	3674.54	-1179.55	270.752	1041.59	2698.39	1406.77	3546.82	1638.47	790.658	1839.26	1555.83	-4166.38	4102.41	440.601	4228.44	3995.92	5039.65	5126.87	1969.58
											5.55	300.618	-322.767	2328.69	2422.79	901.542	-200.45	1297.01	-830.701	-322.742	842.32	-90.4303	1037.15	-522.272	1835.17	173.879	3608.54	1474.31	573.129	896.425	2914.84	-196.82	1002.43	1305.29	719.186	802.08	2378.09	2958.94	482.617	3258.46	1653.25	-2921.81	5638.55	-607.986	4631.58	3550.37	4499.87	4130.81	1237.54
											5.56	-680.071	1894.68	2014.71	1095.8	944.964	1248.73	1601.84	-2026.78	-40.5365	1674.69	1602.45	-925.765	-917.377	2651.71	1422.09	3585.35	1255.52	-1043.34	1665.67	1901.41	-233.113	596.725	1861.86	3369.28	700.723	3144.68	1346.95	964.18	3015.56	1641.06	-1860.85	6568.78	997.672	4173.97	4416.6	4187.29	2817.35	3094.2
											5.57	2525.34	921.301	2185.2	2675.97	1251.46	1832.53	2260.18	-67.297	1520.69	1350.54	1730.92	599.636	-2072.04	1861.36	808.567	3522.96	2227.24	-547.279	1537.69	1722.12	-2228.27	2251.43	2242.91	1405.3	1518.79	1514.11	837.641	2074.06	3019.57	-513.027	-1582.09	4414.99	2244.21	3510.65	3605.56	3896.93	4602.73	2521.16
											5.58	1032.37	1927.48	2246.65	943.835	1166.67	-155.939	383.094	493.29	-17.0151	-1084.02	-1043.32	2091.25	-774.954	1379.35	1253.96	3416.45	2892.55	1057.48	834.513	3259.05	1621.86	249.077	2121.15	1374.31	1123.61	855.456	1413.89	-628.386	1332.36	337.48	-1374.74	4806.08	2342.64	5160.99	3427.35	1498.68	3872.24	1697.38
											5.59	1015.6	1651.73	2220.46	2189.49	1923.3	572.645	1378.79	-1070.99	2272.7	907.533	57.683	2830.48	-1333.18	2275.33	1180.59	3855.36	2417.56	-1259.82	1557.06	1858.55	479.437	1813.16	2373	2775.31	1619.67	2287.25	882.025	627.851	2501.23	435.196	-2596.84	4657.64	1547.26	4921.32	3870.66	3891.67	5045.92	1760.22
											5.6	2036.9	3185.33	1503.92	1641.36	745.31	1472.52	1273.4	-1636.5	1302.61	2261.6	843.529	938.651	205.845	1645.86	358.118	2820.27	2201.89	252.867	1031.73	2657.67	168.858	1050.99	2813.85	2159.01	2925.1	3113.73	1628.39	1468.92	2162.67	1548.77	-2488.78	5804.26	1110.68	3463.44	3677.46	4818.99	4787.53	1387.74
											5.61	1744.87	2353.39	309.543	1696.74	-921.486	1700.72	429.462	23.9313	1159.15	-228.842	753.913	1283.16	-516.743	2074.55	1002.21	2700.6	1598.01	688.125	-373.344	2269.82	603.167	1126.09	3880.04	1479.99	1846.39	3170.2	677.415	2210.31	1220.08	488.377	-2228.67	4106.47	166.245	3699.22	4393.36	3977.23	4107.77	2599.03
											5.62	869.61	2127.15	1103.93	1586.01	1613.83	1547.87	544.385	41.389	3595.45	1418.85	1145.96	837.24	285.991	2164.76	1815.34	4183.02	2955.15	1004.82	592.251	3395.42	1069.77	523.148	2450.03	1072.13	1472.27	2423.11	-227.931	1129.52	2807.88	890.945	-3327.76	4138.15	1209.84	4249.25	3355.94	3575.63	4318.05	1949.83
											5.63	768.024	1242.11	1070.48	2591.82	1064.29	284.729	-217.474	1427.48	950.08	638.7	679.996	1489.42	-518.009	942.448	888.945	4068.82	1659.35	1966.46	1725.05	1924.68	287.449	1355.25	1737.28	1013.72	2156.15	3247.76	403.822	949.145	3052.68	523.372	-1384.18	5065.05	865.421	4912.83	2423.61	3000.03	3744.43	1149.97
											5.64	1526.73	2156.24	2142.99	2349.44	649.451	1379.68	1837.13	2360.08	1270.42	143.625	-104	1226.19	295.528	1461.44	659.752	3749.25	3163.11	1577.13	3089.91	3617.42	2229.91	168.267	1982.05	1335.97	2609.78	2835.78	2754.21	692.653	2342.46	268.822	-2429.37	4520.81	1625.42	3154.15	4890.34	3524.66	3675.64	2251.83
											5.65	1237.86	1558.56	2766.48	3196.7	565.877	3294.56	1436.12	936.199	2542.53	1831.06	95.8657	335.516	1085.41	2300.89	815.275	1678.35	2435.25	765.484	3363.95	3298.94	833.796	1316.67	2018.74	2651.18	1603.37	3544.26	3171.36	1427.44	618.91	448.557	-383.651	2962.93	2049.58	2778.45	4206.29	4006.7	5875.48	3662.27
											5.66	1670.89	2068.35	3693.21	3219.57	799.815	3387.85	1485.99	1648.44	1470.08	2526.59	317.778	1829.69	625.55	3530.68	1320.4	1271.24	2066.04	2296.26	3255.78	2508.61	1868.88	1268.55	1354.33	3068.5	1557.05	2108.21	3380.22	-77.0396	3393.24	1166.9	-2712.16	4719.01	3221.51	5044.63	4379.21	3387.38	3774.99	3861.64
											5.67	3656.19	1667.68	1535.25	2579.06	2443.58	1273.51	1426.16	-310.26	560.999	1786.22	12.0288	2505.96	-78.4795	2886.94	3040.04	3322.18	3592.79	725.138	2173.27	1889.32	2002.7	1002.33	480.994	3265.8	2656.28	3482.69	220.785	727.359	3825.66	1671.34	-2230.46	4591.8	2332.25	4544.24	4035.73	3743.44	4416.03	2323.38
											5.68	1406.95	3929.45	3698.03	1454.77	1663.34	2281.47	2064.13	420.496	292.01	1699.02	590.966	1999.89	802.88	1346.64	886.799	3663.93	4063.29	-513.858	3565.5	2902.45	881.533	2169.82	1984.14	2133.29	4028.31	3631.04	885.645	1072.44	3866.69	805.551	62.0193	4523.07	1030.23	3141.66	4259.37	3187.89	3648.8	2053.52
											5.69	4016.52	2240.57	2442.73	2064.44	2278.49	1368.87	1828.57	1430.2	777.683	-58.4361	2417.56	1580.53	1425.33	2313.69	758.198	3633.24	3028.38	792.343	3660.7	4145.52	1122.53	2001.27	411.341	1188.36	2906.4	4397.42	711.755	1446.48	2904.68	-86.8402	-650.848	4015.85	2361.11	3860.72	4046.28	2878.77	4345.8	2343.49
											5.7	3378.95	2237.57	3751.08	2603.77	1826.1	1434.63	714.096	552	1962.85	1766.67	1853.33	711.972	839.499	1683.51	863.836	2987.84	3018.53	2419.7	2255.93	2771.87	1393.71	960.491	1479.93	360.586	2336.62	3738.78	716.931	4551.18	3870.58	381.654	-1292.31	3788.71	2026.19	5828.19	4222.59	3033.97	3277.7	3661.07
											5.71	1805.93	3340.9	3175.39	3940.68	3695.95	1928.35	1591.85	1062.58	1515.34	138.162	2563.42	2776.59	-30.6594	2542.13	389.948	3159.37	2229.86	2570.5	5024.49	1426.57	1248.76	595.061	2058.29	986.037	2724.32	2276.68	255.742	2936.69	2491.57	787.874	-326.257	3538.15	911.045	5200.2	3078.52	2231.34	2508.87	3457.5
											5.72	2637.35	3619.73	3023.44	2285.07	2103.36	1771.47	273.132	-71.4631	2210.68	1466.24	1624	2286.22	-1110.54	3025.46	2218.57	2242.55	2928.26	1900.52	3400.36	745.315	716.996	1750.81	1840.46	2204.18	4603.66	2978.71	1170.19	1905.53	3031.86	-22.3346	1092.56	4866.68	3442.26	4007.76	3233.64	1989.99	3630.52	3216.58
											5.73	1946.39	3118.53	4247.98	3473.88	717.667	2300.23	1937.19	450.548	1369.59	2154.09	905.549	1134.89	852.616	2166.64	973.479	2105.62	3255.23	2609.45	4805.34	2520.72	1312.64	1247.98	2224.41	3646.17	3320.26	2272.13	1810.7	2269.65	1272.85	1678.53	625.676	4716.6	2775.32	4832.87	4613.96	1605.7	4007.57	3100.51
											5.74	1731.13	2212.74	4787.22	2442.63	1483.37	2410.82	1029.37	-954.098	1214.08	1610.64	2106.08	1493.27	1385.65	2016.12	1307.62	2866.34	4170.38	1917.14	4253.48	2065.79	4133.75	625.264	1445.26	2899.39	3419.08	3530.2	1118.75	-415.676	2355.18	1591.88	110.687	4936.23	1629.98	4085.32	3668.63	2537.63	3289.09	2125.14
											5.75	1484.54	981.116	1820.67	4874.32	1637.96	473.352	2899.68	647.208	466.72	971.582	1025.58	3677.01	420.608	2596.32	3186.41	1841.74	4092.07	1057.44	4029.35	779.423	2632.8	1833.41	1846.65	1332.66	1061.14	1981.06	1294.72	2103.92	3831.55	1791.02	980.483	3223.76	2144.55	3770.94	3878.53	3732.47	4553.37	3829.84
											5.76	3933.04	2831.76	1504.94	3236.47	2163.79	1363.37	481.952	385.394	2334.6	294.005	-142.08	2068.85	72.5338	3118.54	795.519	2554.11	4104.1	1768.88	3372.68	2288.9	2825.38	1922.95	725.355	3075.47	3614.63	3114.3	2115.51	1648.61	3011.11	1381.88	498.37	5475.13	1605.31	2989.36	4649.54	3718.34	2555.44	2233.33
											5.77	2799.82	1982.38	3013.09	2331.52	2532.52	2773.31	-59.3864	766.928	3460.74	1306.34	688.442	1813.28	-202.414	2808.32	2675.2	2357.17	3841.06	2597.18	5356.38	3228.46	4146.53	3432.22	860.94	1747.88	3668.06	2246.31	1482.51	3149.55	2168.45	561.876	224.182	3137.01	1457.31	4336.56	3579.03	4193.06	3395.24	3777.08
											5.78	2004.84	1958.52	4125.68	2256.8	2858.61	1506.21	712.5	632.134	-313.078	1197.31	1610.15	1467.57	207.93	3554.5	2516.35	1573.46	2626.39	3429.57	4125.54	3052.1	3390.29	2668.06	2962.76	2637.8	2086.39	2709.34	981.733	1620.27	2103.07	407.272	1771.98	6123.04	2299.84	4186.42	3798.05	1681.27	4998.26	2736.07
											5.79	2457.23	3815.05	3047.86	2009.96	1270.6	839.651	1590.38	449.132	1449.99	-458.04	1095.19	2076.95	830.418	2673.43	2597.01	2891.64	3109.51	4027.96	3426.43	2562.14	3790.78	1831.85	1123.39	3908.08	2594.74	2957.77	2201.17	1684.53	2475.94	718.091	246.044	4574.22	-68.1416	4634.99	4928.39	2789.7	3387.05	2073.34
											5.8	2559.49	2536.45	2582.55	2563.21	1171.82	2701.78	-281.764	197.637	2174.42	813.099	1812.31	2903.94	1051.85	2044.19	1500.76	2482.56	1975.57	2484.1	4194.13	2885.63	2965.23	647	1374.4	2467.29	2385.21	3717.11	626.859	2181.14	2600.27	673.975	-374.22	4917.46	1994.13	6302.39	5099.17	2005.31	4176.33	3430.96
											5.81	2625.77	2871.31	3555.45	2377.98	2858.79	1024.94	-527.987	-682.362	1021.81	2326.3	198.055	2663.77	2190.45	1984.2	-25.8597	2467.99	2432.78	3599.33	5914.83	1036.76	1864.49	2955.63	4143.68	1104.62	3766.71	2875.67	1064.34	199.003	4148.55	2827.29	1757.36	5831.65	2412.87	5517.76	2364.05	2084.51	4160.76	3000.12
											5.82	2149.63	2812.59	2026.43	3832.22	2015.46	1930.44	1119.74	625.358	530.872	2362.96	147.912	2339.59	2635.86	3201.23	681.399	2614.95	2651.15	3356.6	7069.25	4391.55	1281.47	1273.26	1353.83	1866.9	3117.49	1392.78	1203.78	78.949	2559.25	1133.9	2746.16	4828.22	951.543	4699.33	1527.27	4427.31	3365.89	2356.65
											5.83	1447.5	2885.19	2777.2	2792.35	2060.77	2160.93	922.817	787.198	-519.763	67.0379	2441.41	874.226	3226.54	2537.19	743.025	1854.62	1940.64	3592.12	5117.03	1805.3	1717.82	1913.61	2016.44	2459.71	1815.93	852.96	321.489	2571.56	3352.93	1343.69	688.427	5580.76	-169.257	3671.73	3505.53	2857.54	3127.04	3660.38
											5.84	2564.94	2454.87	3456.6	3426.26	2164.47	2254.31	759.388	780.859	411.629	27.233	2267.13	97.9162	881.605	2643.71	3717.2	1563.12	2500.06	2500.44	5663.65	1312.2	624.542	1373.69	107.101	3346.91	2917.63	2143.76	7.02666	830.644	3236	1547.77	1965.29	3072.75	1099.38	3828.08	4498.7	2750.1	5935.94	3906.65
											5.85	2571.5	2597.76	2227.88	2782.48	2040.14	1995.18	497.473	936.355	691.765	-240.094	1769.46	1647.47	-623.538	416.132	2034.34	857.545	4223.74	3467.73	6467.72	4485.11	3246.92	1987.99	2663.78	2665.93	2265.18	1464	2061.85	678.588	3474.91	1114.6	1995.22	4025.1	1642.62	3137.75	6410.42	2528.36	4563.02	5672.89
											5.86	2853.29	2813.68	2333.28	2818.52	1973.94	1380.21	1017.54	-634.835	-250.46	1027.8	1896.1	2983.67	1807.85	1570.8	963.41	2326.08	3282.73	3044.86	7614.32	3424.45	1412.74	3174.9	2000.7	2861.59	3012.57	1929.83	734.496	892.551	2052.66	1632.04	3951.74	5763.86	1428.66	4301.94	3800.33	2925.33	4326.6	3099.27
											5.87	1999.6	3305.4	3200.12	2034.24	1563.86	1284.38	229.818	494.363	1724.1	1818.96	1559.39	1043.77	841.043	-150.821	1171.21	2434.39	3785.08	1799.62	7431.69	1587.21	3095.66	1052.15	2026.17	2553.8	3559.4	1822.9	571.483	1098.9	2632.89	71.8523	2721.53	5198.75	2278.01	4193.23	3307.62	4504.69	6484.82	1786.89
											5.88	2020.06	2389.16	3844.88	2694.82	2969.81	3681.6	753.443	473.44	195.342	1202.72	2054.89	588.224	643.654	1902.97	3073.79	775.636	4437.01	2143.93	8402.08	3286.08	3630.2	1267.17	3944.91	3219.73	3915.22	1869.07	1345.52	453.153	3173.02	2507.76	2764.12	5980.99	991.571	4676.3	5305.8	3206.6	3886.08	2076.72
											5.89	2301.38	1432.02	3476.06	3485.01	2350.74	2615.53	-260.126	1860.09	1514.9	1625.97	2189.28	2208.88	2265.27	2886.32	2651.62	1307.39	2117.5	1024.3	4388.92	4262.62	1437.19	2827.44	1211.99	2679.51	2812.09	2285.46	-1015.17	771.145	3610.94	1889.43	3525.21	6552.03	2197.24	4502.53	5301.98	3971.14	3669.28	2889.53
											5.9	2588.33	3143.12	2739.48	2534.77	1737.08	1151.93	1108.19	1551	1731.57	513.694	-766.524	2477.63	1945.39	1937.63	2466.56	1469.46	1747.72	2239.01	6427.57	2283.49	2674.3	2113.71	3273.57	2405.33	3091.7	4010.26	330.536	1747.39	3009.08	2011.66	6212.12	6041.67	2854.21	3267.69	3730.19	2763.79	4763.28	2681.97
											5.91	644.781	1700.52	2877.37	3583.72	1489.78	1980.43	1080.04	1315.39	1240.32	350.443	746.408	2129.24	3580.4	1644.15	2050.7	1701.63	2117.66	3631.63	8204.77	1898.63	2396.39	3489.45	2674.8	1160.3	4236.39	856.35	1497.42	1137.21	1867.98	1487.29	4355.44	5918.11	1673.03	5111.79	4230.57	4348.02	5955.49	1533.47
											5.92	1287.15	1841.64	2784.92	3584.16	1722.17	2738.34	2071.61	1765.96	986.313	1700.52	1750.19	1960.69	2459.3	2268.51	2838.49	1068.31	2119.95	721.202	7794.77	5291.8	2062.77	2903.65	1673.22	1517.1	4405.92	1950.4	1331.08	1115.88	2704.81	1237.59	3321.7	6542.87	3481.84	4501.63	5882.15	4753.11	4533.6	2917.06
											5.93	898.114	3857.91	3578.04	865.511	857.519	1666.91	1702.96	193.81	-839.193	2452.72	1161.65	2331.12	2380.51	3169.61	1134.32	730.426	2413.14	1528.55	9877.58	2827.24	574.02	1412.15	1984.12	2475.77	3224.69	1191.09	-74.3596	645.007	3149.05	1137.67	4464.35	7522.24	2792	4393.89	4836.38	4126.57	4433.69	3996.59
											5.94	1145.34	2726.86	2848.92	971.824	1022.01	1033.23	1057.3	508.286	625.934	794.608	1980.6	2155.09	1662.49	2681.09	2419.07	2226.05	1752.66	2070.16	9911.88	1617.22	1829.28	307.359	2594.69	2489.38	4427.78	1485.91	896.846	1567.04	2669.4	2772.29	6591.76	7680.72	2747.64	5759.67	5286.98	4601.43	5436.8	2927.87
											5.95	461.735	2891.48	2338.03	1776.93	2494.57	775.235	443.337	981.165	-801.962	734.927	2390.85	2520.94	1508.95	2471.6	1877.73	1747.88	2528.89	2002.53	8113.13	1976.48	3370.1	744.81	3090.46	1761.14	3951.49	1591.99	584.458	2160.87	2331.26	1502.62	5311.09	7326.57	2988.77	4635.04	4785.85	4589.78	4084.24	1823.6
											5.96	2142.01	1536.58	1430.7	3253.94	291.509	2296.41	1384.82	-10.0482	366.314	1001.17	1342.54	2653.22	793.858	3887.49	1440.54	538.878	3090.29	1476.5	8934.88	1222.94	2152.96	2043.48	2877.19	2010.07	4122.99	2681.85	1209.61	3368.11	3564.41	1151.93	5502.73	6296.05	2205.35	6083.1	5130.45	3512.47	5137.48	3247
											5.97	1320.49	1911.12	561.792	1931.78	265.974	1555.68	1026.8	554.571	386.44	-24.5407	2480.1	2966.24	210.404	2837.23	1917.65	1022.23	2948.86	3500.41	10754	1415.96	2429.76	2144.12	666.388	1816.21	2291.47	1590.09	1562.69	2762.09	2137.92	1297.19	6445.15	5284.03	3659.28	4873.22	4628.5	4224.23	4840.39	3469.21
											5.98	1523.58	920.9	2745.75	2444.09	2419.98	1472.72	2181.02	181.453	1805.81	-577.307	2967.81	2990.74	1584.38	1539.83	1951.16	1327.32	1920.3	2118.88	9696.62	3875.01	3835.18	2678.42	2369.88	1444.12	2095.11	2410.98	1853.35	2001.93	1234.65	762.314	7319.22	9123.47	1818.78	3674.67	3676.34	5066.16	3788.46	3692.85
											5.99	1152.04	3429.54	2885.93	1928.55	1962.09	2214.5	719.225	-312.097	1435.16	1016.54	2243.04	1805.9	2161.81	1222.23	2721.41	-432.904	2970.58	3170.99	8686.84	2611.71	2626.92	2115.9	1827.67	4351.05	3426.04	2525.26	2163.08	1517.62	2977.39	361.527	7980.91	7018.15	2912.37	4846.57	6478.28	5096.54	4629.06	3734.88
											6	3104.11	2918.14	2107.12	2237.31	1923.07	2264.55	822.098	874.3	217.025	1209.29	2130.34	2070.38	2001.04	3333.74	1362.31	1510.68	2562.78	1539.57	11812	3247.79	729.208	663.395	1703.33	3507.36	3900.78	3092.09	1725.14	2460.8	2157.54	2078.12	10222.7	7003.07	3586.9	3771.69	4989.96	3449.33	5647.35	4335.05
											6.01	2705.22	1513.11	2924.97	3287.96	793.344	-428.152	185.7	885.059	1061.42	-187.048	1771.75	1021.59	1563.57	682.937	2360.61	1127.63	1708.98	2279.16	8356.91	3903.94	2252.64	485.501	1025.29	2978.78	2724.8	2339.83	1928.96	1264.17	3358.13	1750.1	8695.79	9177.46	3601.08	4244.47	5357.55	2488.76	6468.74	4224.1
											6.02	2811.4	64.8305	3481.8	2487.18	2348.13	906.789	593.041	-303.313	2015.24	916.013	1432.6	1773.19	1036.54	3176.74	2189.82	1018.36	2236.72	977.384	9424.55	2742.96	1860.26	2749.56	2299.94	3353.8	3952.54	2108.43	1135.58	492.922	3548.33	948.602	7713.8	7531.47	3563.73	3758.67	6540.24	4173.82	5233.98	3854.56
											6.03	2643.51	736.784	2970.99	2272.58	2427.1	1420.19	431.619	38.6741	875.442	645.064	2246.57	1732.81	2447.91	1526.93	2391.45	1748.31	2591.45	3002.64	10386.7	3970.15	1865.89	2325.03	1318.13	2536.89	3441.26	2457.6	947.584	-52.0775	3326.52	2186.12	8655.17	8234.93	3513.49	3741.28	4597.48	4643.15	6041.57	3675.4
											6.04	2586.72	1463.05	1802.77	2797.22	1569.99	1731.69	1058	402.487	-695.609	-208.795	1396.03	1758.82	1115.1	2059.16	1651.49	1050.41	3465.19	3278.82	9151.49	3777.63	1889.55	1531.82	2513.61	1718.19	3858.7	957.958	398.719	2181.99	2767.42	3270.58	12153.6	8894.04	3033.37	4800.7	3385.3	3714.94	5091.69	2802.7
											6.05	1923.73	2106.3	1791.57	1762.01	1872.14	2247.5	1612.2	-41.9396	113.344	1038.06	584.131	1527.51	1363.28	2559.6	2390.69	832.176	2530.13	2382.76	11058.6	2764.26	2125.74	3072.4	3004.18	2504.41	2909.43	2765.24	651.163	2156.35	3293.36	1950.52	13098.7	8834.2	4581.85	5292.32	6020.25	3387.08	6180.94	3185.1
											6.06	882.513	1217.14	386.259	2180.93	2069.32	3024.41	713.842	-599.465	-20.9772	-285.231	2785.6	1501.9	1365.77	2197.16	1601.49	325.082	2551.28	2357.14	8946.86	2714.95	2606.43	2467.18	3134.08	3271.43	3339.65	2981.6	1201.18	593.061	1860.19	1276.13	13244.8	11546.9	4022.91	5166.45	6638.32	3329.32	6754.41	3019.03
											6.07	1424.78	2358.67	1922.51	3318.55	2440.73	2912.14	1586.28	2382.62	1225.91	-308.88	4653.07	729.26	829.138	844.785	1866.7	1794.68	809.562	2305.38	11294.9	2840.38	2644.59	3014.63	996.005	2006.79	3053.32	3199.47	2117.34	1989.56	2245.2	1988.08	16438.8	10541.8	2755.84	6929.86	5210.18	3200.21	5750.18	3298.93
											6.08	488.285	1996.41	2246.48	2396.09	1650.8	1550.85	1818.45	-1084.11	657.395	-1610.13	1653.57	2155.57	-359.667	1042.79	1565.96	2391.54	3337.26	2825.96	9857.96	3509.68	3277.6	2016.87	731.874	1660.57	2648.98	1017.76	482.787	-403.747	2721.04	2411.96	15610.7	10880.9	1739.99	7098.47	6214.45	3923.61	6977.68	1336.27
											6.09	1241.43	2221.56	1398.81	1481.91	2699.62	1641.57	-568.875	755.005	508.137	1076.65	1595.61	319.183	750.706	3118.34	1964.08	1032.75	2864.2	3401.22	10796.6	3104.74	4617.91	2068.02	-195.315	2868.05	2706.49	2218.7	523.079	1939.3	909.216	1261.6	15892.7	11228.1	4223.95	5455.66	7260.08	3900.24	6665.51	2476.3
											6.1	1817.78	2544.57	1975.95	1696.57	1711.13	730.529	1872.82	-1147.56	931.234	1294.33	2406.98	1807.91	-674.096	2877.33	3724.92	292.389	2173.23	3705.35	11183.1	3763.51	3557.44	2200.93	3362.63	3403.96	3152.85	2109.27	1370.81	2258.66	3329.6	1646.47	18658.8	10524.4	3733.89	5265.57	8163.26	5868.14	7780.23	3084.47
											6.11	2970.52	2264.08	3271.53	2611.03	2301.42	1634.11	446.881	372.235	206.631	1309.55	3679.82	1672.24	-294.915	397.239	922.197	661.511	2177.79	2587.41	9571.8	2931.78	2799.65	1377.93	2010.4	1520.13	3741.14	1010.52	2460.53	1115.58	3139.46	1263.74	20531	13754.2	3951.26	6443.2	7613.07	5599.47	7190.26	3680.92
											6.12	2560.37	2148.97	1313.2	2032.09	2175.03	1393.75	741.942	726.985	963.872	2722.51	2065.84	2716.18	304.755	1844.47	1308.94	-726.653	1244.49	2730.68	9233.93	4018.35	4305.57	532.797	2794.7	2252.82	4422.76	2741.61	1467.87	2086.59	3887.33	2740.24	20618	14103.7	5647.2	6547.02	5542.2	5126.74	8095.34	2525.24
											6.13	1813.47	2774.98	2965.15	1933.96	1489.37	2726.21	1246.44	1045.92	-289.278	962.841	2236.47	935.77	-223.988	1555.6	3353.07	152.765	2966.9	2394.98	10667	2976.57	3324.17	2510.69	2450.73	2387.89	2088.98	2990.79	1807.39	1130.04	3311.09	2286.68	22266	12213.6	4656.82	5436.18	6339.88	4170.26	9475.17	4608.44
											6.14	2736.16	2668.36	3927.06	2231.19	2729.83	2156.48	685.268	2371.6	-149.285	1191.86	2673.5	659.005	417.771	2288.23	2341.79	922.758	2902.14	2515.83	10215.2	2699.49	1837.54	2229.93	5052.92	1812.39	1951.78	3202.16	828.741	1179.61	4114.26	1441.63	25457.5	15372.7	6262.31	7391.93	7948.79	5620.82	9685.75	2360.77
											6.15	1985.07	1922.3	3178.44	3098.98	1628.59	2261.55	382.151	1240.49	2620.13	-1262.03	1295.14	1662.28	1412.16	2785.54	3500.15	940.992	3067.29	2551.16	9481.04	1824.38	3650.08	2321.51	3882.41	3041.41	4467.28	2900.03	3283.67	970.508	2597.85	2087.37	24449.7	15985.2	4938	8748.66	8349.27	5086.16	9057.91	3426.85
											6.16	3085.65	2384.74	3992.88	1390.21	1969.4	1561.96	1395.69	-1000.52	394.667	-781.575	885.527	1976.37	1380.11	2670.07	1517.61	1250.24	3801.85	2278.8	10299.7	2980.05	2457.62	3022.08	1934.36	3016.2	3876.84	1493.07	1812.16	654.393	1913.19	2519.45	29735.2	17449.4	4212.02	5743.23	7609.26	5939.6	9943.06	3849.17
											6.17	2604.8	2100.09	2803.39	1816.67	2001.6	1730.23	-237.285	-333.568	1161.57	1614.79	1231.08	82.6836	1275.03	2130.85	1101.73	1746.84	2483.86	2857.13	10941.5	3266.63	1159.97	1411.08	1705.54	2352.81	3950.81	2586.86	704.622	1069.45	3510.49	2949.8	28558.8	18254.3	5833.58	7387.83	6644.95	4293.66	9061.38	3503.08
											6.18	1670.2	1266.07	2257.3	1957.79	2904.48	3880.69	-439.622	1472.91	-121.724	3075.73	2506.12	736.602	1993.88	2577.86	618.656	1399.16	2960.04	2539.6	11317	1948	3442.02	2273.9	1422.02	2374.67	4545.62	2473.83	1073.4	1189.49	2950.39	2699	34112.8	20351	5936.01	7577.54	9971.79	3589.78	9625.82	4284.21
											6.19	2386.04	1244.53	2206.81	1793.57	1594.45	1860.31	-36.061	-104.512	-101.136	1752.55	2451.23	1650.32	2529.1	2430.49	3071.94	1581.87	3475.16	2961.84	11986.5	3589.96	1972.36	2197.38	1898.9	2922.65	3701.59	2363.1	1964.81	2956.46	2434.32	1617.84	35664.4	19666.3	6149.94	7586.52	9044.42	3521.22	10834.2	3236.44
											6.2	227.124	2697.83	2758.61	3635.85	1405.36	1482.57	510.837	2012.82	202.291	-137.39	2323.29	596.703	1811.84	1444.62	1734.45	1619.34	2280.71	2650.51	12842.6	2195.11	1483.06	2189.07	2394.93	3090.04	2784.92	2296.48	384.057	809.885	2743.68	2007.04	35585.4	18294	3437.07	7664.26	9760.46	5761.27	11713.9	5291.46
											6.21	2594.35	2615.34	3128.01	2978.78	2125.58	1728.69	892.718	785.73	149.594	1486.38	1973.24	893.817	999.612	1660.17	736.3	1808.35	2763.41	2240.56	12134	2374.57	2177.9	1650.87	1404.77	2829.95	2995.48	1966.04	1254.71	2966.7	4081.1	389.973	37556.2	16910.5	3811.8	8391.91	11003.9	5769.85	11193.6	5645.22
											6.22	3962.65	2268.93	2808.27	3066.05	1561.41	2237.92	-459.154	1195.87	1147.69	554.367	1458.99	580.011	2140.39	21.8382	3251.46	675.339	4357.34	3480.86	11136.9	3434.02	1242.38	2275.72	1395.08	3632.41	3508.1	2552.88	956.126	1823.25	2277.61	1831.96	38092.1	16068.9	3971.87	8092.71	11781.2	5272.19	10631.4	5338
											6.23	850.763	2781.75	3235.8	1906.8	2747.49	2259.04	-972.148	1103.6	1600.92	1618.33	2071.42	2774.81	1993.59	1901.39	1492.32	1228.2	3004.31	3182.8	12318.9	3415.59	2771.32	2399.89	1943.98	1846.6	3978.67	1784.81	908.082	1115.27	2331.12	1415.65	37263.1	13592.8	4779.49	8211.51	10079.9	4327.42	11641.3	5962.74
											6.24	1691.66	3325.84	2736.04	1942.29	2504.81	2031.93	468.945	700.542	370.334	538.965	1969.38	1104.65	937.691	2133.21	1977.42	2065.78	3451.2	2451.8	9870.82	3221.21	2362.24	3842.65	2613.19	2127.96	3128.79	510.22	-337.632	1065.04	2149.76	2277.48	34746.1	13008.4	3807.27	7692.15	11434.5	5685.52	11195.2	4079.09
											6.25	1809.11	721.166	1942.82	2593.51	2558.85	1977.84	535.392	274.149	689.985	652.568	1104.69	1817.33	-419.583	1094.9	2385.92	1761.04	3237.56	2984.47	10509.2	2777.72	2199.43	1992.07	3567.76	3495.62	3793.41	2174.73	-232.884	1096.39	3106.91	1772.02	31930.7	13862.2	5118.16	9669.3	12172.5	5546.48	9451.47	4356.58
											6.26	2355.05	1819.8	1320.73	687.159	2272.92	1093.51	467.976	752.959	3103.97	1360.12	1309.94	1717.44	-805.179	2291.21	1856.29	1579.09	2573.08	2832.52	10740.1	3803.46	3570.23	2074.96	2762.74	3573.12	3160.03	1750.04	1077.94	1220.73	2601.95	784.717	27489.9	13936.4	4312.47	6923.3	9365.21	5338.14	9456.52	4024.38
											6.27	2632.61	507.146	3141.31	2118.47	2084.94	2787.34	317.81	1444.31	233.191	-342.062	1726.51	2475.2	2666.68	1797.27	3057.39	2971.59	2131.59	3297.55	13127.3	2008.07	3072.02	2979.89	1145.98	2389.11	4317.23	2598.11	2043.64	2173.11	2472.78	1992.81	22754.8	14007.7	3745.67	8536.58	10579.9	4830.91	9162.74	5225.95
											6.28	2147.15	2739.72	2871.32	626.4	1499.88	480.188	2976.56	-676.665	119.646	25.6841	3251.36	758.175	1473.26	1951.48	2622	2150.26	2232.31	1593.96	9423.49	1802.5	5142.7	2860.07	2297.36	2348.2	3437.82	2888.97	542.102	1752.23	3506.16	1776.5	20213	12574	4012.72	7940.91	8518.93	6022.79	9755.32	4445.44
											6.29	2607.99	3396.71	2169.44	4001.09	2043.91	3268.55	1955.95	249.879	1182.38	-196.288	3707.02	3270.98	1930.88	891.092	3382.42	1297.42	2745.24	2264.63	10628.7	3055.39	2722.21	1953.28	1511.53	2772.5	3294.98	3441.74	993.98	822.023	4117.08	1820.18	17896.6	13247.6	3367.19	6942.39	9559.8	6237.95	7042.58	6329.53
											6.3	2543.89	3219.99	2303.06	2608.71	2717.3	1739.13	2315.02	527.839	437.106	1078.71	3233.74	2245.26	-150.896	1254.03	2566.03	761.161	4677.02	1063.81	10293.5	4104.49	2302.64	2786.62	1400.2	3256.6	4018.55	3243.35	1685.78	2600.52	3465.01	1339.24	16039.7	9475.58	5119.79	8482.01	9312.54	6284.6	7467.52	4885.38
											6.31	1854.09	2958.8	2486.75	1034.49	2124.02	3385.73	888.971	-230.772	1208.84	564.338	3168.86	1058.92	74.6214	593.469	747.122	142.152	2033.65	3155.15	10425.3	4409.43	3488.63	2178.28	4398.32	3296.65	4108.48	2036.62	989.965	1751.52	2124.18	2234.47	15057.2	10021.1	4591.53	8729.01	7481.84	5485.63	7882.22	5240.76
											6.32	2453.49	2340.33	3489.73	3170.82	1386.28	2162.44	1409.97	254.041	-315.78	2595.42	2480.15	2925.45	2244.82	2447.01	2452.16	245.838	3230.97	4584.44	12260.1	3699.35	2444.67	1445.94	3104.88	3171.12	3562.77	2302.51	2126.2	1544.77	4075.3	1755.86	15415	11868.9	2696.76	7969.35	7906.06	6815.75	8394.5	5278.49
											6.33	1929.76	1142	3091.76	1950.08	2193.78	503.526	1746.36	485.475	-149.573	1323.96	1719.85	1899.7	1661.07	2630.07	2504.05	1110.03	1936.37	4032.75	13275.9	2175.18	3891.35	3267.26	2993	2841.47	3864.55	3371.07	2199.27	844.149	4045.61	1134.6	15785.1	10749.5	4321.58	9045.65	7129.82	5735.12	7265.83	6294.35
											6.34	1966.43	3512.44	1894.02	2368.62	2529.06	1198.27	769.521	201.592	-188.823	65.5126	2342.41	2750.51	2192.5	3397.65	3852.1	833.726	3296.8	2589.32	11328.4	4881.34	5936.78	2933.27	4248.08	3111.73	5812.01	3758.24	1308.03	1590.22	2360.63	1648.78	13628.2	9538.51	4589.92	8692.03	6943.81	5789.58	8814.62	5228.95
											6.35	1891.19	3439.08	2175.44	3386.97	1839.84	964.279	2234.01	1291.62	678.944	256.389	2009.3	2396.82	2385.28	1100.35	4649.78	666.903	2475.99	3832.72	10936.2	4563.53	3714.11	3170.44	5640.54	4234.57	4793.42	2359.79	2716.32	160.094	3033.43	2937.93	11401	10438.3	3756.95	7125.32	5592.76	4464.37	5965.87	5144.56
											6.36	2186.96	2143.63	2728.16	2674.47	2166.31	2298.93	521.431	1529.32	258.188	1091.95	3163.32	2776.54	2043.2	527.901	3821.58	1326.84	3291.02	3167.15	11872.2	3716.16	3935.88	3619	2650.53	2573.7	3948.2	1644.02	1664.15	3740.2	3496.53	1967.81	13039.6	10992	1930.75	8435.59	6496.97	4817.05	6350.28	6146.11
											6.37	2565.3	1288.37	3080.74	3114.83	3418.03	2476.47	871.625	1641.45	-77.6959	1613.21	2504.77	136.646	1166.13	1643.63	2850.85	2488.63	5137.8	4402.59	13817.5	2455.31	3728.49	2154.15	3511.21	3672.12	4175.77	1586.37	2662.03	1738.39	4557.54	2663.94	11537	11619.2	3581.34	8206.76	7133.98	5561.67	8752.17	5030.74
											6.38	2909.78	988.713	2825.77	3879.48	1861.81	1565.34	612.13	939.618	2007.99	2081.62	2730.46	1638.2	1537.61	1433.19	3096.05	865.96	3970.23	1773.08	12703.7	4326.4	4014.93	2254.3	1994.33	2574.03	5082.03	2465.16	1671.07	3396.07	3415.4	2385.21	10599.6	9481.07	4193.28	8219.39	7538.5	4715.32	7563.91	3904.93
											6.39	2976.05	2107.86	3757.41	2002.15	949.262	1565.28	1037.95	-393.128	2206.99	471.078	3260.75	2334.92	872.237	1099.65	4108.73	1739.33	3458.55	1928.16	8902.54	1884.96	4319.17	2137.28	2183.57	4058.42	3457.8	2342.47	2325.69	1377.7	2758.18	2933.61	10497.5	11518	2756.23	7015.45	5859.06	5095.74	6463.72	5319.09
											6.4	2371.82	1424.71	1884.13	1656.26	3119.57	2662.62	-84.5097	434.002	1518.5	286.616	3091.49	1762.05	1306.92	2745.32	1935.18	2440.77	4791.85	4617.62	11881.4	3936.15	3894.33	2892.51	4518.19	3153.77	3969.4	3852.61	1576.3	2777.69	3110.71	895.097	12511.5	11146.5	4441.79	8191.53	8056.5	5998.67	6597.66	4660.43
											6.41	2402.57	3218.46	3091.27	2578.68	2377.76	2045.86	392.749	835.042	-524.631	409.549	1600.86	2554.41	1418.95	1519.72	4374.32	1614.39	2946.22	2368.68	11014.5	3870.87	5357.38	2568.68	3476.79	3748.97	4088.66	2687.09	2704.25	2363.18	3857.67	3410.24	12240.5	9034.77	2473.39	6854.03	6066.88	6437.53	7496.06	4463.73
											6.42	1540.6	2864.32	3309.51	2675.69	2916.02	2816.88	-135.135	1216.83	951.826	844.596	2932.7	2716.39	1348.13	2272.72	3814.82	3192.15	4279.02	4452.59	10615.3	3565.33	2629.41	3545.76	3483.9	3593.44	3796.63	2609.87	2235.6	2101.3	5005.91	4271.17	11816.8	8185.38	2726	7412.01	7707.44	6169.77	6559.71	4289.61
											6.43	2580.63	3067.74	2224.22	2458.21	2221.27	921.665	1450.14	1996.98	1194.16	825.325	2176.24	2397.82	1741.74	3176.96	3343.48	2744.22	2914.44	2262.96	9430.33	4325.8	1747.91	1971.06	3101.48	5561.88	4281.4	1785.03	1085.24	3106.65	3763.11	2342.66	8651.81	8531.79	2856.17	6082.05	8188.93	5453.41	6129.78	5690.12
											6.44	3157.15	2567.46	1826.69	2355.73	2303.33	2682.5	452.558	148.081	1856.72	2667.95	1986.52	1398.35	788.799	1936.42	3955.64	996.05	4292.86	1114.08	11137.9	3917.33	3941.22	3075.9	4410.61	4714.69	5962.95	2338.43	1974.05	1646.68	2919.71	1586.09	12024.1	9342.17	4412.86	4387.03	6189.34	3193.02	8311.35	3365.15
											6.45	2951.19	3519.32	3713.73	4102.26	3029.28	2109.25	771.606	1823.97	1035.67	471.215	3245.28	1622.03	2869.99	3278.57	2462.86	1847.14	3752.84	2774.84	11046.7	2975.69	4010.55	3915.37	2321.86	3436.65	5409.34	2192.01	1238.48	1600.83	3950.39	2627.64	12167	9877	3666.84	8985.56	8705.89	4095.75	7985.19	4686.92
											6.46	2447.27	2406.64	4768.76	3154.87	3577.35	2781.78	345.157	336.292	249.391	920.853	1820.32	1310.91	2004.9	3385.14	2301.14	2009.42	3836.78	4061.41	9716.58	2700.49	1603.35	876.27	2642.88	3788.4	5099.34	1448.86	1970.92	1695.81	4212.5	2090.15	10749.9	10654.1	3994.47	5606.26	8869.18	4427.07	6676.86	3972.04
											6.47	868.509	2014.18	5293.06	2583.65	2011.89	3778.11	429.75	848.175	1887.61	2067.99	1065.4	3785.13	2299.34	2131.6	3998.64	2015.83	4927.68	2939.23	9270.78	4291.03	3690.06	2984.47	3764.24	4148.76	6193.03	1876.76	2261.88	1787.79	3817.3	3209.8	10593.3	9128.05	4011.54	6960.72	5243.68	5590.73	7156.5	4671.38
											6.48	3002.12	2415.05	2217.17	2280.65	1383.54	3068.55	1262.6	362.207	1759.35	1539.61	2934.14	2235.13	261.932	3312.93	2023.06	2242.68	3491.86	3433.5	10523.5	2352.16	3203.6	4224.81	3055.13	3068.15	5271.01	2992.35	2305.91	3085.81	3956.97	3599.56	10382.7	11056.4	4403.76	7065.91	5824.72	4483.87	7732.11	4823.43
											6.49	2210.02	1954.56	3427.79	2427.37	2380.8	1560.71	368.8	621.653	2816.3	1688.24	2698.96	469.825	1070.18	973.911	2203.48	2624.62	2252.49	2155.99	11290.4	3562.33	4239.02	3068.2	3159.8	2889.24	4948.48	2598.75	2911.68	4429.77	2411.36	4409.21	12499.7	7028.39	4887.23	6538.04	6037.18	7727.7	5485.66	4074.75
											6.5	3370.96	2818.26	2543.51	3976.69	3395.86	2050.1	636.888	436.281	230.479	555.21	2569.56	2627.62	1553.74	2959.45	2654.11	851.956	3965.02	4160.12	9567.89	3067.79	5292.41	4388.54	1886.43	4521.68	5520.91	3220.62	1896.82	2596.53	3852.46	2802.27	11877	9123.9	3188.57	5991.3	6737.44	7295.94	7680.63	3321.51
											6.51	3440.61	2113.47	3097.04	4963.13	2619.92	2590.97	1123.97	1566.22	376.372	-213.392	1776.32	2922.62	2726.47	3125.86	4134.33	1363.17	4072.1	2893.53	11294.6	3871.69	4403.5	3432.93	2767.28	4421.34	3448.61	4265.21	1082.09	2455.93	3724.23	3347.05	9079.8	9507.78	3162.2	6203.65	8064.78	4666.98	7895.36	5180.17
											6.52	2486.86	2414.75	2860.42	3559.31	2581.89	2132.72	1277.52	435.077	695.191	1451.05	2886.77	981.576	2751.09	2049.56	2950.52	1797.62	3987.46	3344.07	11838.4	3747.74	3458.46	4334.64	4757.2	4561.22	5114.95	2785.88	1148.1	3158.99	4247.28	1598.39	8769.91	9950.44	4554.21	5901.88	8758.53	5439.24	7062.66	5456.09
											6.53	2934.34	2557.74	3347.25	2430.41	3225.6	2970.91	1758.61	2025.9	-610.733	-671.254	2286.86	2974.39	1775.68	1297.34	2865.9	2561.08	2530.41	3354.49	10138	4640.94	3752.72	3764.85	3019.7	2804.98	6894.36	1837.42	2057.63	4054.56	3789.19	3551.5	9106.89	8227.25	3681.66	6723.32	7118.74	6199.29	8124.46	5326.1
											6.54	3140.68	2374.43	4238.65	4645.87	2714.44	2546.43	1989.59	1290.37	1006.49	452.11	1961.27	2038.19	2094.23	2785.77	3034	3191.35	4327.65	4504.15	9223.83	2843.32	3942.12	2895.88	2249.84	4335.42	5765.86	4293.53	2386.23	3508.74	3320.88	3042.76	8245.18	11245.2	5006.7	5776.58	5849.16	5938.21	6543.74	6015.81
											6.55	3531.41	2876.42	3673.99	1919.58	3402.22	1897.87	692.776	1390.87	180.923	1612.37	4677.75	2244.59	1895.54	3653.56	2611.12	1485.04	5230.18	3380.93	10417.5	5882.59	3694.82	3973.49	3966.76	4870.18	3937.8	3390.19	2199.15	3165.91	1958.28	1931.85	9586.94	10883.8	4628.78	6265.6	5400.55	4793.96	7308.73	5480.18
											6.56	3170.74	2757.13	3846.57	2151.75	2976.61	1974.09	776.625	1303.14	2339.28	350.449	4079.31	2122.34	2298.44	2972.21	3748.74	3136.41	4392.93	3422.49	10151.6	3706.89	5087.08	4027.67	3658.28	2728.13	4623.65	2902.06	2792.09	4014.11	3406.17	3758.68	11529.5	8462.26	5053.5	6560.66	5842.52	5446.46	5316.74	4782.72
											6.57	1180.53	2424.23	4446.33	3697.3	4065.5	3015.47	1331.98	1458.4	2822.1	1511.24	4282.28	3396.55	4144.11	3266.07	3799.24	1900.58	2666.85	3892.12	9635.55	4896.15	5498.46	3006.64	3142.05	3008.05	4224.74	4680.07	2678.11	3909.04	3005.75	4288.48	12086.8	11725	4589.65	5691.75	6832.6	5147.89	6957.92	5334
											6.58	2571.14	1661.36	3066.97	2547.88	4511.66	2206.58	523.946	1826.71	1063.79	592.871	3904.33	1214.27	2810	3693.29	2960.04	2570.71	2523.08	3352.98	9671.89	4583.42	4012.76	3182.23	3341.72	4665.69	4453.43	2947.77	1533.64	3172.07	3066.84	3353.44	8384.24	10691.4	2875.13	5677.94	7148.87	4916.73	6581.11	3359.14
											6.59	2760.8	2723.3	4001.53	3735.16	3335.47	3695.31	1927.8	1259.27	3118.97	1522.52	3224.21	3473.04	2178.1	5268.61	3297.38	2520.37	3276.05	2115.37	9607.46	3651.1	4879	3784.5	4664.63	5322.3	4808.8	4864.84	2612.17	2111.6	4367.79	3948.43	9649.6	10032.9	4162.39	5737.72	7545.08	4550.91	7527.29	6577.68
											6.6	2538.91	1971.74	2294.63	3982.4	3711.07	3097.24	1375.82	1626.13	3232.33	979.378	1927.54	3743.19	2743.65	1633.16	3743.54	1885.53	2864.04	3754.65	10744.6	5025.43	6690.58	5206.35	3953.59	4471.12	4658.83	3708.18	2707.05	3724.76	3141.61	4199.06	9318.14	9695.95	4472.05	6356.27	8960.7	5774.11	5146.61	4892.11
											6.61	3109.43	2117.06	3763.05	2455.42	2986.81	2728.26	1861.93	2108.91	2372.18	2057.41	1967.24	4604.43	2501.22	2331.02	3906.89	2995.91	2558.55	2656.84	7650.63	3037.28	5007.45	3911.62	2877.15	5592.12	4112.4	4299.92	2291.04	1990.5	3425.42	2482.83	10120	9060.42	2885.86	6496.31	8357.57	5865.67	6749.72	4453.47
											6.62	2668.78	2652.55	2919.33	3374.36	2340.69	1568.14	418.914	2013.02	1356.78	2543.78	2506.96	3117.71	1857.62	2318.7	3584.56	2087.02	2286.34	2383.19	11661.3	3853.27	3189.96	4328.28	4861.3	4056.32	5518.47	5009.52	3018.97	2992.7	3340.26	3488.35	10953.9	9095.48	4493.5	5633.76	6897.05	6032.36	4937.09	5326.4
											6.63	2721.01	2717.86	3384.92	3008.16	3048.13	2086.28	1162.12	840	1076.81	123.32	3356.15	4135.4	2132.51	2938.83	4815.31	3507.5	4534.58	1666.71	10964.8	5269.34	3804.61	2996.18	2867.12	3218.58	6623.09	3849.03	2639.58	2543.49	4348.09	4559.94	11524.1	9705.44	5131.05	5119.09	6062.21	6111.2	5371.51	4218.32
											6.64	2525.22	3424.87	4155.27	3471.42	4277.91	874.943	1774.17	1157.3	1480.03	1616.14	1722.87	3203.49	3338.37	3585.11	3520.03	3402.52	3352.53	2816.71	10236.4	3418.23	5731.57	3080.13	3367.77	4400.92	5474.79	2812.23	950.285	3235.89	4202.13	2996.01	8885.05	9282.37	4136.16	8002.93	5879.08	6894.4	5666.66	5598.22
											6.65	3483.83	2617.88	2919.97	2306.13	2971.62	2858.78	668.523	1367.19	1058.06	1129.01	4178.81	3211.45	2086.3	4289.86	4090.4	2053.41	5755.98	3204.24	9742.79	5107.3	4543.44	4142.27	4422.15	5072.12	4567.52	2594.05	1674.26	2525.58	5437.31	5105.26	10004.2	9857.97	3514.96	6034.67	6988.38	7432.06	8050.64	4004.17
											6.66	3099.36	985.379	4674.53	2368.87	3111.16	4278.55	794.722	1892.84	3212.93	957.47	2939.09	2305.17	1704.55	3231.71	3708.23	2521.37	3831.29	4330.82	8822.95	3190.97	3618.67	5046.84	4040.88	3914.18	4871.66	1192.33	1661.35	4517.07	3580.42	1952.21	13426.6	11097.3	4091.52	7316.75	6354.9	5586.69	7960.02	4317.88
											6.67	4434.81	1649.72	4246.21	1576.13	3442.92	3844.75	649.923	587.495	653.6	864.648	1708.75	2329.66	1031.4	4343.12	3848.2	3428.36	3902.11	4290.7	7850.91	1727.18	4412.48	4289.1	3744.98	5268.97	4916.19	2966.07	2742.47	4381.89	2988.8	1922.17	12402.8	9598.58	3537.61	6178.68	6082.18	5024	5996.25	6545.44
											6.68	3091.42	3072.46	4153.34	4786.02	4286.97	2928.25	822.088	810.351	1991.55	995.024	2509.35	2492.91	2189.28	3957.68	3351.36	1667.65	3999.05	4914.73	10792.2	4805.93	4008.58	4911.57	3069.84	4406.63	4991.36	3482.89	3049.85	3718.39	4028.01	3394.03	11683	9352.82	4167.48	4928.32	7452.25	6628.44	8165.06	6996.19
											6.69	2901.32	2998.78	4939.98	4232	2850.73	2145.95	1778.66	2753.9	1010.17	2036.69	3710.28	3901.16	2752.13	3466.94	4389.21	2416.85	3833.95	4695.29	11627.6	3613.32	4803.18	3691.39	3995.25	3459.81	6645.35	4299.91	3499.37	4161.89	3770.45	3719.69	12942	10892.9	5450.22	6224.03	6468.85	5460.38	5931.59	4839.97
											6.7	3008.16	4051.49	4098.38	2573.38	2948.19	2243.04	858.857	1667.28	1273.96	1101.42	3701.99	3785.29	3431.05	2417.33	3680.73	1651.7	4089.95	2929.24	8897	3875.32	4912.28	4882.89	4447.71	4384.65	5253.24	3441.49	2393.32	3368.57	3369.7	3453.78	9877.96	10004.7	5129.13	6054.23	8752.74	4924.05	4402.26	5270.15
											6.71	3253.73	1773.85	2531.59	2811.43	2090.67	1536.64	1904.46	-588.258	1350.25	1398.72	2160.06	3477.79	2565.78	3098.95	3512.88	1580.71	3532.06	4052.78	8423.82	3151.96	5658.73	6166.94	3363.18	2800.88	4298.66	3678.57	4579.79	1841.34	3278.13	2480.73	10174.7	9760.62	3748.21	7306.02	7702.72	5294.34	7423.09	5184.41
											6.72	5004.9	3163.87	3847.74	2950.56	3967.27	3011.24	1841.66	1212.18	1018.09	932.291	3182.19	2041.94	2364.2	2820.54	1676.46	2510.68	3615.28	2801.62	10980.5	5814.77	5027.65	4519.04	4889.02	4398.75	5181.21	4235.11	1918.92	3851.04	2598.78	4532.04	11553.5	10496.8	4139.15	7333.94	6796.77	5254.52	7281.08	5042.18
											6.73	3266.76	3118.4	3918.04	1529.8	3445.55	3663.25	748.855	1391.47	816.816	1419.75	2734.13	2903.5	2365.57	4046.6	2268.66	2824.91	4671.41	3830.01	8776.42	4033.1	3451.95	4489.28	4730.64	3699.12	4756.99	2459.37	3092.98	3532.85	3206.98	3774.3	10806	9053.07	3901.23	7585.99	8395.76	5508.85	8214.5	5182.91
											6.74	3280.44	2260.49	3894.37	2903.98	3493.16	3174.29	1333.42	53.2886	2075.72	864.006	3121.96	1384.86	2981.57	4384.37	3254.15	2588.7	3759.67	3735.73	7973.94	3951.63	3969.81	4162.03	4719.7	3616.56	5148.54	2211.85	3470.82	2924.41	3300.2	986.441	10453.2	10899	4530.81	6921.15	7531.08	4937.85	8019.8	5754.56
											6.75	3386.77	4192.09	2412.23	3332.79	3488.14	2981.14	2118.8	786.071	1387.14	1294.91	2554	2236.45	2558.31	4668.02	3346.49	1725	3471.79	2825.66	8505.54	4794.94	6235.38	4081.6	3095.69	3681.53	5391.6	3397.14	3526.55	4265.31	4958.36	2407.74	11999.5	11332.7	4224.08	6888.25	6478.26	5681.51	7907.69	3172.17
											6.76	3703.93	2844.17	3581.17	3539.02	3893.29	2891.79	1780.64	755.998	1251.1	1143.82	3213.21	2034.41	2646.43	3129.72	2888.31	1748.98	2520.77	3593.28	8659.58	3830.91	4962.87	4005.3	3214.17	4298.97	6155.2	3506.32	1915.78	4374.74	3729.97	2365.49	10496.7	10352.5	5060.02	7188.78	8014.59	6427.52	8378.72	4046.33
											6.77	3137.73	1560.63	3554.4	2732.55	4454.89	2493.86	2083.2	-43.7087	1991.44	673.128	1852.7	4300.45	1240.98	3506.93	4150.24	1533.08	3498.28	4870.8	10318.5	3043.41	4298.29	4938.39	4720.61	4780.15	4410.71	4135.58	1123.6	4431.53	3903.96	1265.56	12885.3	10243.7	5510.94	7785.51	6724.01	7226.05	6273.43	5907.35
											6.78	2058.78	4385.77	3646.8	3262.43	4862.05	2210.55	687.973	1228.04	3502.37	1375.24	2164.77	2326.94	2642.28	3748.1	3520.71	3956.25	3808.96	2670.81	8717.65	5617.74	6616.12	4068.81	3252.85	3700.32	4882.7	2251.81	2921.77	4143.5	3154.59	3341.41	13827.9	10755.4	4257.94	7405.76	5593.52	6325.74	7934.33	3650.83
											6.79	2364	4139.76	3117.77	3738.52	2489.22	1533.66	980.158	2037.79	2137.62	1546.5	2839.85	3131.81	2315.7	1480.82	3485.67	3128.4	3993.16	3934.25	7236.04	5338.26	3659.79	4512.39	3609.36	4110.59	5097.22	3326.44	1628.88	5231.53	4461.68	2040.48	11756.6	10909.9	4908.28	7583.5	7008.64	6630.12	8902.07	4581.33
											6.8	2627.75	4342.61	3717.75	5274.94	2927.33	3359.44	2219.89	674.177	2045.43	2124.85	4588.93	3299.68	2025.14	4215.12	3710.93	3815.35	3014.96	3581.18	8353.21	4679.7	3329.47	3735.72	4424.5	3937.26	4057.64	4514.54	1122.48	4125.78	4912.54	2474.4	11972.3	11050.1	4506.65	5606.41	6422.77	5218.56	8993.53	5576.92
											6.81	2507.8	3003.98	2613.71	3364.86	3442.29	3343.28	1860.11	769.968	2147.59	2675.95	3809.82	1185.19	4354.27	4127.4	4455.78	2919.67	3718.37	3813.57	7679.58	4793.25	4015.19	3589.66	4603.8	3882.71	3505.86	3403.74	954.398	3270.21	4641.82	1571.19	12647.5	11984.4	4078.8	6319.55	6707.65	4583.69	8145.44	4564.97
											6.82	3133.16	1887.48	3002.86	4511.96	3900.47	2251.4	1810.87	1731.96	1969.58	3191.26	2667.83	3256.84	1365.12	3739.33	2167.66	2423.8	3206.96	2542.03	8944.97	5344.01	5016.01	3783.53	3363.65	3960.24	4634.11	2961.41	2370.27	1631	4328.23	2111.12	11659.1	10116.5	4644.03	6384.05	7923.67	6669.03	6777.19	4158.78
											6.83	4582.78	3357.1	2317.12	4354.03	3123.22	3258.79	996.668	841.057	790.258	1888.78	3961.26	3060.71	2373.8	2088.08	5262.92	2965.37	2771.71	3561.8	8348.64	3665.59	3957.8	4820.71	3068.73	4088.6	5659.23	3721.47	2292.85	3153.24	4173.34	3702.46	13707.4	12421.3	6406.99	6021.97	7341.79	6578.81	6523.77	3492.02
											6.84	3768.08	3057.38	4272.1	2879.69	2034.07	3440.38	2479.27	1028.62	3242.34	338.386	2455.33	2732.62	2165.53	3698.2	2928.07	3695.41	3619	3283.8	9799.18	3468.8	5477.37	3368.68	5932.74	4151.65	5758.89	2084.92	2674.31	3207.44	4306.24	3093.77	11372.4	10359.9	4432.84	6943.86	7399.62	5877.14	7006.52	5626.33
											6.85	2888.87	3824.99	3032.18	3299.85	4930.08	4244.93	941.67	2120.07	2929.57	2552.73	4429.4	1844.54	3202.25	2412.59	5287.94	2723.61	3300.71	4973.16	9396.7	5209.79	5238.05	4330.12	2508.87	3698.37	4220.68	3747.15	2524.6	4001.15	3011.24	3971.53	13491.2	9574.22	4873.32	6828.12	7303.17	5397.84	6531.32	5177.1
											6.86	2055.23	2036.54	3866.21	3289.42	3209.79	2285.91	1013.07	876.285	1460.14	2452.38	3460.09	3483.52	2800	2580.5	3777.45	4003.57	5252.73	4523.67	7802.17	4977.06	6400.53	3709.1	2938.6	5789.44	4701.32	3116.35	2019.33	1017.79	4673.99	2935.4	16426.3	10878.4	5072.46	6647.92	8476.61	6845.47	8981.12	4724.19
											6.87	2954.19	3772.52	4447.99	3447.3	4109.83	1010.55	1627.51	308.351	2641.17	705.63	4455.33	2889.92	4074.07	3033.58	4706.9	3218.65	5380.18	4767.68	8611.04	3973.75	5275.91	3165.53	3874.43	4602.04	4930.34	3495.48	2606.2	1635.35	3984.52	2680.53	16659.8	15132.2	4100.17	8109.7	7334.77	6266.64	6657.55	5181.94
											6.88	2908.91	3174.44	3240.36	3362.23	2423.39	2500.82	893.023	905.808	2659.07	838.518	2813.87	2487.01	1699.16	2912.11	3491.38	1888.23	4105.73	5732.87	8514.6	3205.49	5264.08	3877.92	2516.75	4154.18	5155.89	2852.23	273.585	1949.46	5454.96	2676.61	14217.5	11450.7	4018.7	8234.41	7788.7	5809.59	10522.6	5160.68
											6.89	3661.35	2586.71	5551.95	3536.41	5537.76	4531.25	2709.65	1064.37	3093.05	1630.34	2652.52	1998.37	1887.59	2596.33	2092.97	3247.31	3998.4	4081.51	7469.86	4197.72	6966.37	3709.19	2855.98	4109.6	4443.69	3019.72	2071.76	1621.62	4320.92	2261.66	15383.8	12289.6	5128.68	5932.52	9060.12	8122.3	9986.3	5255.18
											6.9	4602.24	3136.21	3077.6	3782.08	4637.29	2538.67	1369.5	1006.04	1347.5	2276.8	3344.17	1475.37	3053.82	2684.06	3870.37	3082.42	3920.1	4142.73	8049.77	4136.21	5353.91	3867.73	2429.21	4609.52	5464.56	3141.93	4996.13	3657.78	4069.57	3456.33	18201.1	12202.8	4554.34	7317.03	8605.75	6821.11	7890.45	5248.61
											6.91	3459.41	3225.66	3870.15	2833.23	4008.14	2680.37	877.834	843.296	61.61	1666.65	2452.55	2506.54	2900.12	3843.46	2417.82	2449.79	6776.91	4947.91	7894.14	4104.79	7599.19	3613.62	4054.27	4226.12	3229.1	4765.93	4443.36	3471.78	5314.13	3259.7	16616.8	14017.6	4690.5	7520.14	7979.76	7124.31	9554	7002.06
											6.92	3109.09	3275.74	4076.38	3694.31	3309.3	3105.84	2914.17	1994.66	421.366	1181.5	3971.38	3011.31	2686.66	1519.32	4274.01	3040.04	4192.3	3318.53	6636.9	4798.96	4628.44	3972.62	2243.27	5655.09	4776.35	2946.62	2893.83	2373.69	4164.08	4490.7	18193.9	15075.2	5075.62	6888.04	9186.23	5230.88	10919.5	5000.23
											6.93	2695.27	2328.87	3123.05	2731.66	3124.14	2814.09	1578.75	2604.38	1998.9	937.886	3804.66	3244.65	3752.64	2711.76	2738.08	3529.02	5865.81	3647.86	6740.4	5566.74	5238.43	4457.37	3168.44	4292.49	5899.86	2508.73	3316.64	3161.18	3586.31	5173.43	15760.6	13411	6724.98	7260.52	10242.9	4953	8069.41	6747.52
											6.94	3472.52	4549.75	4478.74	4797.79	3419.73	3301.3	712.785	3227.96	1003.99	2065.21	4852.27	1955.99	1492.61	2966.85	4266.28	3878.35	5655.05	6374.18	6989.92	5876.58	6391.65	3507.24	3698.72	4877.95	6206.23	2883.44	2856.91	3164.29	5089.15	4525.13	17018.9	12309.6	6250.87	5764.03	9448.13	6035.02	9427.8	5429.75
											6.95	3304.55	4828.61	4193.95	3828.66	3099.78	3576.66	3206.7	3671.61	3001.36	2167.32	4381.91	2696.53	3210.27	2568.57	4026.3	3338.68	4806.76	4041.53	7047.86	5590.38	6012.22	4798.25	3107.89	4173.43	5206.05	4843.92	4396.15	3170.68	5111.55	2066.8	16447.7	12789.6	4777.29	5981.9	10980.2	5100.34	7747.45	6220.27
											6.96	3190.48	3642.34	3148.3	3929.97	2078.57	3395.84	1946.12	1633.76	3159.3	2771.16	4275.88	2928.89	1551.37	2637.39	2368.91	3920.56	3095.55	3863.14	7067.51	4247.42	6432.15	3020.5	4227.22	4457.16	6305.27	3335.65	2338.15	2707.02	4453.93	2924.05	18705.5	14249.7	4894.48	6021.37	10274.9	5748.27	8529.49	5436.56
											6.97	3912.35	6267.02	3019.91	2297.83	4464.99	3582.89	1008.16	2263.41	1605.95	2261.94	2658.78	2723.87	2552.25	2963.53	3873.02	3385.48	3949.46	4243.08	6500.46	4713.15	6688.45	2892.44	5044.28	4428.25	6053.75	2394.99	2793.8	2773.64	4223.32	2595.01	18441.2	16052.6	5228.9	6964	9688.05	7846.78	7323.1	4951.46
											6.98	3049.39	3937.22	3983.07	2882.89	2056.38	3249.4	2469.45	1714.16	2130.01	1277.99	3998.15	3248.18	2559.84	1921.53	4085.77	3588.12	3676.67	3973.12	6855.29	4974.24	5703.21	4590.69	3494.78	5286.8	4078.62	3569.23	4449.82	2978.54	3581.64	1699.86	21249.4	13751.7	5260.46	8284.26	8331.78	6697.21	9160.81	5745.31
											6.99	3094.79	3777.65	2923.84	4208.01	4169.74	1197.9	3186.94	1817.96	2437.43	2357.93	2831.79	3029.46	1287.78	4316.24	4230.54	1472.28	4105.12	4563.05	6724.77	5273.26	7440.49	3345.41	4813.19	3946.65	5699.2	3660.63	3600.77	1985.74	3441.28	2505.76	18924.8	13507.2	4180.94	7958.83	9777.35	5700.03	10027.7	5796.22
											7	2957.33	3266.06	3640.19	5483.3	4256.53	3323.16	2104.6	2515.2	701.494	1642.37	2171.79	2156.09	2851.49	3126.92	3513.66	4220.91	3336.14	2534.03	6243.36	5225.27	6859.31	3088.34	2679.54	3502.05	5854.27	3126.99	1836.47	3798.26	5182.13	3809.3	21406.1	13430.8	5109.63	7580.47	11522.8	7941.49	10730.3	7013.37
											7.01	3144.51	2757.95	4616.68	1873.78	3338.59	3569.11	3111.96	1931.38	-1036.2	2585.96	4695.72	3525.35	1236.98	1879.01	2495.4	2746.91	3699.92	3202.74	10158.4	2866.88	6595.25	3759.01	2806.68	2946.11	4467.3	4078.45	3276.52	4293.14	4902.27	4169.72	20780.8	14911.1	5913.51	6483.59	11099.9	7834.76	9876.38	5928.78
											7.02	3086.9	3468.4	5094.2	3182.65	3759.97	2624.63	3218.52	1305.12	-18.0541	1841.51	4161.61	3783.12	601.412	2789.76	3994.41	4026.33	4371.21	2728	7123.74	5418.1	5591.6	5027.85	3046.87	3627.5	6071.59	4011.69	2343.81	3276.49	5230.72	1713.7	20906.2	15815.7	6727.95	7914.65	9400.22	6695.4	9935.35	5780.45
											7.03	2366.73	3602.39	3791.56	2977.77	6034.22	1990.57	3094.29	2225.36	564.485	768.615	4149.82	2871.48	2817.71	3284.93	3993.05	3909.97	3141.58	3583.14	5997.81	4059.15	3700.45	3753.34	4806.94	5187.25	4559.22	4135.48	3524.66	4320.12	4959.36	3127.99	20805	16091.5	6144.11	8369.24	7839.13	8310.56	10542.4	6129.41
											7.04	3462.42	3074.17	4905.91	4228.28	3323.36	2803.05	557.204	2395.36	695.816	2136.2	4185.73	3462.61	3653.33	3801.27	2747.12	2515.6	3764.36	3816.32	5862.84	3256.16	4994.6	2795.55	4098.55	5447.05	3463.18	1468.09	2745.93	3568.56	3780.24	2446.3	22628.2	14866.5	6035.65	7922.2	10572.5	8764.92	10728.8	6039.64
											7.05	3525.01	4119.13	3666.86	4899.98	2320.93	3405.34	2021.62	2543.03	1838.03	3033.91	2216.7	2403.5	2335.2	3643.53	3167.64	3403.29	3617.63	3724.02	4059.16	4649.62	4873.97	5026.79	3762.29	4978.46	4092.81	3613.29	2685.57	1113.5	4670.81	2645.63	24614.5	14521.7	6950.61	7542.45	10177.2	6561.21	11004.5	4489.78
											7.06	3627.46	4252.55	4865.19	3716.05	3710.78	2406.34	1785.48	2391.39	2300.23	879.453	3041.73	3270.78	1230.68	2653.02	3481.4	3465.42	3811.96	5657.97	5455.79	3179.75	6750.79	4655.52	1238.07	3951.09	5158.94	3874.05	3602.21	2577.52	2574.38	3105.65	23440.6	16682.1	5318.52	8641.19	10676.7	6936.58	6603.91	5341.37
											7.07	2828.65	2534.31	4272.49	3063.64	3831.27	3723.82	2302.44	878.367	1240.59	2925.02	3571.24	3394.98	2462.42	2364.68	2931.08	3414.16	4527.45	3495.61	4823.2	5418.37	9038.05	3002.94	3312.13	5356.64	4621.31	2083.35	4421.89	2674.74	3590.1	1508.88	23274.7	17763.3	4395.03	7065	11222.5	6945.71	11418.5	7117.67
											7.08	3278.48	2506.09	4341.96	2515.31	3881.86	2130.67	3347.84	1980.59	1339.35	1011.3	2388.82	2463.82	1091.76	3374.94	4066.3	3145.53	4083.2	2636.95	6678.39	5064.82	6169.85	4056.75	3050.99	4718.96	5056.99	2775.02	1815.42	3544.17	3174.07	1570.45	26470.8	14682.5	7827.22	6709.45	10927.7	5582.25	11219.4	6379.23
											7.09	3816.92	3075.78	4987.84	3623.66	2678.79	3022.89	2169.24	2736.91	1630.19	2560.41	3072.62	3596.15	1957.95	4119.83	3357.19	3468.74	4527.31	3399.61	5146.32	4762.44	6252.61	4563.3	4249.56	4371.05	4848.26	3222.72	3059.06	3183.73	3374.74	2313.22	26498.2	15463.9	7030.32	8995.12	10802.4	6197.69	10821.8	7181.11
											7.1	3563.42	4014.59	1358.68	3536.7	3463.94	2837.99	1071.18	2753.48	1781.52	1312.69	2991.55	3004.09	2489.72	2862.38	3329.32	3012.7	3100.66	4387.88	6265.89	3118.62	5796.29	4811.37	3197.56	5120.09	5035.04	3511.93	3975.49	3289.6	3186.05	2988.4	25314.3	17915.5	4501.86	8962.61	11900.1	7156.43	9958.2	5854.27
											7.11	2569.13	4836.68	4146.74	4063.17	1762.68	3827.68	1574.09	1908.29	2052.49	2970.47	2687.36	1813.53	3199.38	3591.73	4012.09	1132.33	3599.01	4203.35	5335.88	3866.98	7725.69	4277.14	3603.06	4891.01	6132.25	3789.02	2862.54	4332.39	2391.6	2038.96	25192.1	17102.7	6312.4	7947.97	9569.71	7545.14	10978.8	7819.04
											7.12	5786.58	3002.53	3125.21	5214.67	1182.55	3436.06	1134.93	2297.5	2633.35	2243	3498.5	2699.55	3658.28	3424.55	2608.61	2832.81	4567.78	4473.5	6932.01	4464.42	6170.52	3411.29	2682.03	5901.05	4440.52	3664.58	3111.11	3324.26	4014.29	1223.05	27397.4	16248.5	4854.51	8872.88	11546.5	8890.88	13288.2	6413.93
											7.13	4130.2	3247.42	3921.99	2844.57	4567.99	2587.38	412.81	2494.32	3280.02	2317.92	3527.58	3589.2	1906.62	3877.77	4981.26	2709.99	3369.86	3795.61	5437.68	5153.04	7227.86	3116.76	3480.32	3797.34	5297.83	3444.29	3492.12	4344.21	2923.27	2692.94	28129.6	15991.9	5292.49	7342.4	10395.9	7112.66	9983.71	5543.44
											7.14	4065.43	2639.01	4288.46	2556.37	4085.98	2570.01	1970.3	2383.23	1643.64	2061.52	4319.4	3095.88	2642.89	2446.68	4110.51	3016.9	2193.62	3508.99	5520.37	4033.74	7313.92	2589.37	4576.28	4617.3	4887.7	3005.31	2299.89	4002.93	3854.86	1608.53	25228.1	15207.4	6347.54	7166.97	9968.61	7237.61	11090.2	6211.83
											7.15	3742.03	5074.77	2786.63	2893.89	2879.69	2772.59	1915.94	1451.92	262.172	530.196	2286.29	3289.66	2478.61	3006.49	3722.78	2999.71	3667.05	3968.55	5262.45	4165.94	7405.75	3786.39	3416.16	4112.32	5410.4	3808.65	1754.56	3049.98	4496.02	2076.65	22888.2	17665.4	6862.18	9168.05	12453.7	6773.01	9033.66	6135.96
											7.16	3343.51	3762.34	3812.83	2671.96	2677.07	3143.89	3507.39	3357.82	3170.59	1561.76	2127.59	2215.51	1525.78	2773.9	3122.15	3871.75	6158.03	4191.38	5787.23	3608.09	5964.57	3329.58	4056.23	4543.66	3769.7	5943.71	3137.16	4729.7	5683	1682.65	24095.2	18044.5	6902.39	6758.44	11509.1	9770.82	11953.4	6529.54
											7.17	3861.35	3754.49	5282.44	3580.43	2632.63	2116.9	-28.7032	2341.99	2658.78	776.163	3539.36	4924.58	2399.34	3009.34	3436.69	3780.63	4371.68	4437.01	5975.62	5577.94	5790.08	4465.56	3245.61	4596.16	4429.59	2159.5	2509.11	5777.43	4438.31	4340.22	25356.6	17931.5	9267.02	9005.65	11158	8994.09	10760.6	5780.39
											7.18	3522.27	2946.22	5635.93	2666.55	2547.45	4454.12	1801.69	3735.59	1576.04	2348.03	3345.63	1644.03	1072.99	3439.96	3652.49	3381.53	3819.26	4012.91	4414.38	3933.12	6389.4	5277.89	4223.85	3172.6	4755.13	1985.33	3319.62	4743.65	5214.99	4680.14	26240.9	17594.1	4571.94	10316.1	11448	7333.16	11106.1	6030.07
											7.19	2675.98	2151.76	5933.07	3103.8	3601.35	4330.27	2286.93	2292.74	2523.28	3002.77	2953.86	3755.58	2780.1	3041.58	4084.32	3368.77	2786.96	4079.06	3622	3177.6	6201.55	4306.09	4896.34	4339.17	4432.1	3785.63	2387.25	4050.2	5252.73	2334.04	24905	17534.9	5563.59	9868.53	10770.4	5862.06	12054.9	6784.25
											7.2	2867.59	3132.76	4651.44	2795.62	3126.62	2339.55	1885.95	2114.45	1127.69	3607.27	3337.35	3883.97	1598.89	1461.4	4150.07	3052.67	2950.19	2277.01	3637.43	3492.72	6063.83	3370.12	4352.1	2915.38	4771.4	3137.1	3151.02	3429.68	4448.3	2100.78	26038.3	19807.3	6419.02	8055.75	12236.9	6669.76	12009.2	7470.26
											7.21	1883.01	2704.33	3768.34	3294.7	2854.8	4155.52	1006.54	1570.89	837.693	2873.66	4765.08	3997.17	-126.309	1616.22	4052.26	2248.92	3573.3	3738.97	1671.15	4369.92	6440.95	2163.37	3903.32	3777.74	4302.4	4428.36	4073.23	5751.23	3331.48	2319.48	25694.3	14852.7	7601.98	9291.94	10617.6	10459.1	12305.4	6347.38
											7.22	2488.91	1932.68	4999.91	1935	4932.45	4420.26	2082.62	3336.34	1725.76	-901.143	4131.89	3293.84	2384.7	2300.75	3163.15	2230.48	2986.1	5053.67	2772.61	4579.88	7349.67	2667.33	4509.72	5144.7	5272.02	4145.13	3675.23	4962.21	6214.67	2452.83	26605.2	15827	5647.38	10068.8	12198	8400.15	10996	6779.66
											7.23	4366.31	3567.28	3810.49	4502.56	2557.88	2837.07	2348.24	2016.15	2895.09	780.232	2689.68	4456.35	1660.31	3079.15	2832.19	2832.11	4278.98	3176.2	4193.93	5532.97	5468.41	3858.21	4034.33	4184.56	4862.95	2539.64	2185.9	4100.38	4586.53	4126.87	26161.3	17385.2	7160.39	8577.34	9771.44	8407.61	10378	6365.72
											7.24	3781.51	4925.02	3544.79	3362.85	4380.58	2091.11	2308.43	2904.29	2188.88	-695.423	3459.13	1016.37	2489.71	2667.31	4285.17	2382.33	3780.53	3576.82	4381.75	4935.78	7816.54	3944.39	5218.16	4051.89	4915.46	3833.32	2891.89	3481.76	4398.33	4149.08	25040.1	18203.7	7769.96	8682.11	11386.8	7891.17	11507.6	6304.8
											7.25	2541.35	2332.69	4966.1	2831.56	3947.52	1785.06	1310.56	-280.241	1336.13	2699.56	3360.1	1864.37	1720.91	3208.9	2565.4	2784.31	4521.35	3741.73	5555.85	5563.04	7574.28	4463.6	2750.32	5198.46	5113.8	3196.38	3548.98	2788.65	4196.77	1445.13	27293	19860.2	6337.74	9571.71	9723.65	8736.04	10728.6	7208.66
											7.26	2482.47	3423.35	3712.49	3318.02	3535.29	1802.29	1504.81	2575.91	1181.22	1673.06	4022.36	3276.16	1812.43	4936.51	2487.65	2178.28	4401.84	5122.96	4020.09	4532.87	8284.33	4343.89	2894.34	4396.2	6112.43	3445.05	2893.29	4639.08	4905.29	2657.93	25572.1	18400.5	5392.59	7048.89	9886.03	8619.07	11924.9	8573.45
											7.27	3147.68	3321.37	3607.43	3173.97	3030.95	2236.24	1818.36	2314.6	2425.23	2481.2	3223.43	4418.89	3469.45	3456.07	2462.37	1846.21	2969.59	4390.84	3916.52	4390.86	6823.74	3684.96	4198.45	4876.2	5312.06	2158.32	3378.89	4656.49	2919.45	2941.77	25974.1	16458.6	5736.83	8310.6	12896.5	7536.52	12176.3	9051.59
											7.28	3162.72	3684.47	4389.7	3983.08	3652.09	1986.93	1229.15	2512.49	3021.32	1248.89	5283.34	2348.16	2592.99	4096.85	2650.32	2146.24	4584.91	5498.94	3099.36	4552.98	7009.52	3409.1	2554.09	2312.45	5895.8	2969.36	3263.75	4784.66	3734.89	2469.45	27983.6	16106.2	5518.14	8084.77	10528	6086.63	12106	6590.41
											7.29	2000.11	2999.09	3813.84	3127.57	4402.28	3845.7	1390.77	3073.29	2788.7	1437.31	4137.44	2339.21	3433.82	2301.16	5914.52	3489.68	3847.71	3988.56	4582.12	4834.7	6757.09	3575.43	2401.22	5935.31	6247.44	2743.39	3785.34	5181.82	5770.4	3120.3	27068.7	17855.7	5802.34	9356.92	10348.7	8267.5	12176.7	7362.93
											7.3	2397.37	2205.49	3347.96	2645.14	1978.48	1549.89	1889.22	3805.07	2630.02	3056.01	4396.56	2693.84	3044.69	4159.77	3997.67	3358.36	2959.07	4405.21	5027.83	3938.51	6712.52	4403.32	4732.08	4075.34	4475.51	2829.29	1463.37	3428.82	4052.97	3151.62	25511.9	19787.7	6675.94	9846.03	11008.7	8663.08	10795.2	7634.45
											7.31	4026.16	2718.56	3720.58	3470.87	2607.01	3078.86	1687.91	1851.83	2337.94	2297.59	4510.12	4251.46	3817.58	3718.72	4167.98	3933.59	3135.41	2832.51	4772.65	3376.3	7078.89	3107.8	3732.17	4032.13	5659.6	3867.62	2957.97	3237.92	6590.52	2657.89	25495.4	20010.8	6788.1	8583.32	12001.1	8649.27	11348	7683.8
											7.32	3082.33	4784.78	5114.02	4254.48	3719.76	3349.39	2406.67	2662.66	1128.79	1815.13	4161.19	5665.67	1315.25	2233.66	4309.09	5408.06	4990.75	3480.31	5049.8	4937.78	7926.72	5188.63	2747.89	4114.28	3511.62	1514.65	3231.41	3764.96	3656.55	3888.6	28172.1	17723.4	6786.93	9713.53	12527.9	8557.26	12823	6672.32
											7.33	2954.35	3195.95	3991.97	2971.21	1491.01	3344.21	2252.68	2503.28	2561.07	552.593	3522.76	3492.61	1341	3988.15	3534.91	2402.56	4759.5	3611.8	5188.62	4020.37	8444.91	5519.01	2227.04	3955.89	3763.38	2149.68	3639.2	4627.87	3753.77	2881.03	28597.7	20598.7	5745.1	9644.57	11676.4	9309.07	11722	8535.27
											7.34	3260.91	4213.78	3875.26	3503.33	3391.16	3738.49	2290.41	2329.32	1202.24	1403.16	2754.69	2680.03	1601.87	3763.96	3629.1	3510.27	5132.75	4430.85	3972.82	3716.03	7769.96	3210.07	4128.19	4876.78	5790.75	3264.44	2969.54	3250.23	3197.6	2272.37	28166	19814.8	6228.75	7946.31	10457	8222.89	10858	8964.53
											7.35	3819.32	3437.59	4428.82	3697.5	4422.14	2054.6	2331.15	3745.83	2596.72	1015.78	3548.07	3377.69	2422.87	3315.88	2747.7	1655.01	4781.23	4541.86	3395.91	4239.98	7819.91	2988.35	4994.27	6354.51	6108.03	4141.42	5093.38	4449.19	3555.43	3779.78	30740.8	19997	4445.51	9429.57	13710	7567.64	11601.7	6810.33
											7.36	3454.36	3421.16	4383.56	2808.16	5249.18	3794.3	1455.04	3350.52	2733.89	435.963	3172.06	1961.53	3282.69	3015.13	3748.24	2556.95	3976.53	3867.81	4678.62	4435.84	7732.22	2264.35	3983.76	3846.26	4568.68	2830.13	4776.35	4903.89	1936.28	1839.73	29849.8	18455.8	7642.85	9018.21	13130.2	9209.5	11550.1	5928.47
											7.37	3402.49	4533.61	4515.84	4438.69	4096.04	2315.19	1246.64	2787.42	1344.62	1853.65	2605.7	3446.8	1939.67	2704.2	3302.62	4850.18	4508.68	4273.08	4352.39	5123.21	7514.88	3203.38	2360.37	3602.07	5682.12	4073.36	3422.78	4291	3413.86	2694.47	29753.2	18507	7920.07	9612.03	14180.4	9039.39	13869.6	6654.97
											7.38	3833.45	4453.29	1534.32	4107.41	4114.21	1551.27	929.299	3689.73	2509.16	1904.55	2922.57	3859.22	2546.88	2413.68	4516.47	2956.06	4495.06	4304.29	3081.74	3661.66	9410.86	3722.33	3201.23	3237.48	4488.12	3726.7	2645.9	5092.77	3817.38	2283.58	29370	19653.1	7166.64	8511.42	14833.2	7282.85	12339.3	8324.18
											7.39	3531.39	3158.23	4771.84	2924.37	4774.81	4084.42	2389.97	4169.29	3073.34	1426.61	3566.05	1015.63	2390.14	3975.04	3307.3	3964.29	4577.13	5225.11	2588.07	5220.88	7224.81	5781.27	4744.62	2676.89	5296.07	3913.47	2050.12	5810.46	4274.97	3988.19	29527.4	20363.6	6646.36	8600.59	11542.3	8984.6	12633.2	8078.59
											7.4	2316.07	3880.98	5261.39	3650.36	3123.5	3699.62	3046.03	2057.88	2620.01	810.664	3348.13	2153.66	3269.63	3386.81	3797.64	3532.22	5557.15	5400.73	3656.88	4318.75	8365.19	3861.98	4538.44	5050.21	4577.43	3293.37	1738.12	4485.74	5488.4	3080.55	31168.5	20596.2	7102.5	9777.65	12148	8265.92	12562	8907.95
											7.41	2125.83	3973.9	4093.8	3284.13	4137.64	3828.38	2588.08	3027.95	369.132	1304.86	4903.04	2182	2888.02	3283.11	3072.26	4712.72	4703.65	4944.66	3284.36	5186	6885.2	4417.27	1307.09	3793.43	3262.92	4307.73	4587.62	4489.45	4535.2	3209.56	27484.6	17753.7	7115.93	8127.2	14004.3	8990.99	13125.6	7121.5
											7.42	4114.96	2515.18	4314.77	3542.87	5658.84	3070.97	1570.59	2797.06	1805.61	965.547	4361.93	2419.84	3737.21	4707.28	3902.62	2997.75	4739.39	3924.86	1459.31	5501.35	5615.89	4859.76	1163.04	4088.11	4905.59	4001.28	5291.01	3157.95	3768.56	1772.91	28886.4	19811.7	7571.1	9343.12	13309.1	8110.48	12991.7	6388
											7.43	2832.45	3207.3	3638.3	1785.12	3928.65	1745.99	3103.21	2472.37	1574.22	1544.83	3019.51	2531.02	2352.72	3344.11	4334.43	2648.86	3544.74	4295.23	2336.11	5067.28	8059.53	4418.73	3459.38	4461.38	4967.29	3202.6	2594.62	1343.04	4069.42	2709.54	34430.8	19836.5	7787.29	7993.99	13317.7	8633.42	12078.6	7325.39
											7.44	2601.04	3101.98	4532.62	4278.96	3636.16	3354.08	3799.53	2062.1	3666.63	3883.81	4059.59	3940.21	2917.11	4822.73	3009.75	3272.04	4149.36	4768.65	2825.13	3703.4	6632.33	3268.39	2699.55	4297.55	4852.06	4176.48	1805.91	3179.1	4561.84	2551.27	32502.6	21114.5	8119.77	10107.6	10714.3	9501.14	12081.8	6038.25
											7.45	3602.57	3779.8	3225.32	5083.36	5468.65	4507.4	2619.49	2577.77	2683.49	3158.92	4470.15	1612.51	2048.28	4010.74	4097.49	3118.19	3352.84	2768.55	3992.62	2667.09	7415.89	3981.28	4355.84	3388	3842.03	3628.26	2845.37	2152.34	3698.66	2764.13	33090.4	19244.2	6128.72	8253.58	12743.9	8440.42	12517	7570.74
											7.46	2140.88	3335.35	4842.38	2129.82	4594.89	3368.64	2254.14	2664.78	1830.89	3367.09	5126.01	3582.64	3189.48	3527.45	2940.36	4470.89	3868.91	3985.32	2908.12	5204.69	8172.17	3747.63	2706.85	3471.03	4106.73	3803.3	2488.96	2266.68	3827.55	2413.85	33125.9	18620.8	6826.78	9275.58	11316.1	8089.6	12862.4	7146.26
											7.47	2713.97	3763.76	3649.09	3625.55	1729.86	2963.09	3498.73	2175.57	381.337	1902.03	3831.33	4043.4	3738.63	2622.04	4233.38	2600.46	4872.15	2706.18	1125.19	3903.69	7749.41	3106.99	1048.65	4401.52	3185.47	4127.01	3033.79	4702.91	3991.14	1447.64	31088.2	20313	7562.4	9016.29	12299.8	8745.43	13010.6	7572.05
											7.48	2027.51	2306.39	5005.78	4822.2	3550.86	4450.68	1985.42	3268.94	1806.2	2184.44	3947.65	2995.05	1944.16	4711.33	3634.33	1970.3	3678.23	3510.63	2931.87	6019.39	9479.7	4584.68	3996.5	4106.11	4251.07	3393.4	1299.95	3555.44	5452.55	3755.76	26943.8	19826.7	7662.69	7556.37	13322.5	7740.41	11542.4	8440.94
											7.49	4341.95	1751.98	3819.85	3825.67	3801.53	3812.34	1512	3369.69	2805.23	2585.25	4530.43	2319	3150.82	3833.51	2693.86	1015.87	3687.36	3117.52	1919.23	5293.39	7149.31	3868.79	3223.06	4961.98	4518.59	3981.09	2014.7	4901.25	5277.48	3673.62	28946.2	19600.2	7568.19	9009.41	14211.6	7803.89	14895.3	9357.97
											7.5	2563.62	5031.31	3624.21	3921.57	2954.48	5886.08	2682.74	2141.27	1586.85	1682.79	3928.47	3335.39	2269.33	3030.08	2942	2016.57	3795.08	3046.66	2955.64	3071.75	7696.96	3667.21	4020.81	3615.45	3156.24	2349.23	4484.31	4228.22	4117.84	2602.85	30044.7	19200.1	7395.07	9795.86	14090.3	7723.41	12485.2	6571.14
											7.51	3335.1	2478.92	3760.89	5275.7	4208.28	3420.43	1755.17	2708.63	2664.57	453.582	3728.73	2963.62	1664.71	3408.81	4727.44	2490.95	5633.68	3438.81	3364.74	4976.31	7226.89	3851.37	3135.69	4369.48	4197.13	3412.38	3119.24	4545.42	4452.93	601.082	30364.3	18921.5	9331.5	8877.81	12989	9355.35	12462.3	8256.97
											7.52	5264.68	3493.65	2246.76	3620.31	3970.73	2558.6	2249.56	3048.91	2118.26	2106.51	2488.97	3386.82	2027.36	4225.1	4929.55	3003.89	5253.26	4292.39	3159.46	5616.37	7310.28	4610.05	4278.65	3820.33	6466.7	3761.24	2324.12	5860.62	3603.41	1749.03	27799.7	17804.4	6572.07	8908.58	13136.7	7134.29	11635.5	7695.97
											7.53	3379.97	4984.05	2492.25	4263.33	3759.29	2183.5	1455.2	2615.55	2203.43	1821.95	2983.65	3825.39	3247.43	4563.91	3087.55	3287.32	4307.42	5260.15	3078.64	3698.23	7778.19	5284.2	3971.54	4851.24	4227.3	2905.86	3219.03	4309.69	5196.95	3284.51	30475.9	17787.6	7460.87	10884	12555.4	7504.01	12874.1	7795.43
											7.54	4063.63	3170.6	5001.49	5413.53	3405.28	2778.29	2454.1	5000.14	955.43	1609.94	3225.06	5329.74	2137.28	2642.5	4833.08	3016.82	4164.79	3640.5	2636.28	3386.27	8327.95	4588.24	3995.65	3169.21	3812.49	3121.74	3019.44	4948.68	4426.27	2393.74	28813.1	19016.3	7892.91	9341.55	13362.9	10079.8	12834.6	7389.02
											7.55	2650.42	3576.88	4200.41	3579.66	4558.82	4116.18	1944.16	4488.51	723.11	1885.06	4449.82	3860.54	3267.97	4151.15	3578.16	1908.22	4915.72	3766.07	2136.55	5620.28	7585.94	5333.09	3631.27	4451.74	5061.75	4086.78	3622.19	2623.8	4179.85	2899.71	28522.8	20375.5	7701.63	9235.03	12947.1	9091.31	13164.1	7443.48
											7.56	4036.16	3071.7	3512.12	4381.52	5582.39	3009.38	1903.94	3983	2395.47	1249.62	2908.07	3422.54	3028.57	3888.78	4353.39	4003.8	3230.3	3328.77	2286.94	4503.08	7532.49	5590.31	3048.34	5185.9	4394.44	4945.38	2541.75	3642.88	4974.02	3638.47	28804.7	19417.6	8078.55	8063.19	13061.2	9817.49	14204.9	8305.17
											7.57	2457.74	4645.46	4738.14	3141.44	3397.5	3431.12	493.998	2306.2	1880.22	3428.7	4223.61	3093.97	2330.75	3821.11	5337.76	3855.51	3163.07	3886.35	3348.97	6445.87	8344.92	4017.18	3155.7	5917.45	4461.91	4874.99	3127.16	2398.36	3044.41	1203.32	27477.4	18074.1	8506.15	7552.54	14991.7	8690.4	12763.9	8038.4
											7.58	3105.68	3174.22	3729.02	3342.25	3570.05	3327.02	3075.85	3362.11	2424.64	738.559	3452.25	2871.04	3174.1	2306.56	4509.17	3476.72	3883.55	3134.99	2052.84	6377.24	7462.02	4082.35	3365.78	5603.6	4753.63	3555.51	3326.27	2954.03	3677.03	2847.63	26176.9	17793.2	9380.16	7205.1	14460.6	9576.43	11688.2	7373.53
											7.59	3370.19	1838.16	3841.03	3575.28	4610.63	2244.5	3094.34	2058.53	1396.52	1127.75	2856.28	2770.5	2743.07	3325.72	2904.18	4232.69	3770.32	4863.62	1603.19	4061.62	8054.39	4364.55	1162.12	3967.27	4635.55	2446.95	5730.98	3524.61	5326.6	2166.44	25298.5	20380.7	8900.83	8033.73	12792.1	8639.88	12074.7	7689.54
											7.6	3391.64	2094.78	6631.15	2301.97	3026.14	3737.9	3763.99	2525.64	2704.78	2659.83	2902.18	3552.86	1361.56	3994.12	3026.52	4659.12	3951.78	5812.56	1721.65	4361.87	6883.88	3992.85	3847.01	5313.78	4402.9	2153.73	3895.33	4786.7	5362.26	3411.4	25747.6	19343.5	7492.7	9213.93	11557.8	7415.11	11517.3	7785.77
											7.61	5391.66	3414.64	4237.95	5549.08	3894.56	3426.29	2541.35	3058.44	2393.77	2439.89	2701.04	3746.36	2111.59	2815.7	4401.92	3827.31	4485.04	3941.33	2826.46	3063.44	6935.03	4964.25	3994.64	4774.91	2855.96	4085.9	4108.12	5558.77	3983.32	2224.98	24412	20636.5	8438.99	8417.18	10912.2	9415	11662.2	8757.88
											7.62	4050.87	2488.76	3646.79	3265.99	2983.24	3949.62	1844.25	2288.58	2365.51	2965.74	4056.51	2933.23	1954.56	3118.82	5040.6	3778.91	4197.96	3983.67	1824.9	4248.6	9152.51	3863.41	1785.51	3434.85	5026.81	3129.35	3243.49	4911.47	4166.22	2797.48	22958.4	19270.9	8314.63	9046.83	12347.7	9742.24	11507.2	7802.47
											7.63	3795.67	4425.45	3982.66	3447.72	6364.24	3863.94	2071.52	1002.79	-376.372	2661.24	4863.3	2953.3	1994.68	3139.51	1784.12	4924.73	3782.3	2722.34	1392.49	4927.69	8348.88	4058.83	3184.59	2908.18	5504.84	2678.03	3709.78	4609.51	4928.76	2550.69	20887	19005.8	7174.78	9275.88	10890.7	8232.8	10549.3	8120.34
											7.64	4783.03	2929.99	2480.52	4475	4452.85	3955.45	3254.87	2681.56	2690.72	1921.11	4439.93	2792.8	2399.65	3352.01	3359.27	4007.68	4517.43	3185.71	2712.95	4773.54	6982.41	3170.6	1909.48	4884.7	3853.7	3331.63	2447.72	3483.22	4457.69	2409.5	20929.2	19541	7890.92	11252.2	11048.4	7952.22	11830.1	7982.41
											7.65	3200.63	3629.03	4239.77	4336.06	3605.56	3300.86	1551.97	3280.17	2528.07	2301.32	5770.3	3076.88	2150.19	2255.37	3197	3389.88	3328.72	4158.85	2660.88	4873.54	9405.61	3347.59	4815.86	4263.68	4680.07	4497.17	3396	3482.27	4193.09	2211.2	21702.5	18404.8	8873.19	7116.58	12099.3	8397.2	10761.8	7385.85
											7.66	3312.63	3841.2	4022.48	4566.28	3738.33	3992.03	4379.01	3522	4128.49	3018	2482.84	2605.72	3644.35	3104.07	2509.72	4505.35	4166.2	4035.82	2927.11	3834.3	7759.9	4390.39	3630.38	4155.13	3829.82	3635.85	4559.22	4445.73	2869.44	3029.88	22894.9	18891.4	7847.35	8235.8	12421	8636.95	13140.1	7923.05
											7.67	3853.26	3963.77	5421.06	3280.85	3132.28	4095.76	3466.02	3306.44	2306.76	2957.65	2708.27	1917.38	3507.49	3585.91	3621.56	3302.24	4778.07	4075.94	2724.28	3493.28	8067.21	2726.06	2956.59	3664.59	4167.63	3352.7	2921.28	5611.02	2198.39	1630.93	22136.1	18537.2	7767.21	8157.68	11722.6	9077.68	9895.9	9438.94
											7.68	4903.77	3256.89	5145.9	4746.52	3642.29	2585.87	2272.47	3297.64	1127.03	2359.65	2875.76	2052.72	3095.86	2944.52	4123.91	1796.91	5189.53	5001.19	2199.01	4777.85	9554.52	2160.42	1736.62	3540.7	5138.83	2550.7	1414.68	3472.5	4642.56	1526.04	21779.9	18909.1	7772.14	7877.39	11633.8	8456.37	9464.77	5857.16
											7.69	5454.49	3030.38	5184.96	3919.64	4406.04	2804.94	3857.34	3209.34	4162.06	1525.26	3826.01	2873.37	1384	2880.94	4608.06	3470.34	4620.35	4158.35	2715.66	3471.75	9857.05	4476.79	3343.78	3839.42	2928.59	3474.21	2759.04	2095.77	3445.18	2699.31	19195	17925.5	8697.57	9389.61	12236.2	8638.9	12325.1	7489.55
											7.7	2538.98	2871.15	5738.07	5402.02	2055	3209.96	2705.66	4885.39	3356	1562.8	2334.22	4274.96	2797.44	2694.38	4649.86	3047.49	4502.39	5280.88	1340.07	4079.36	9027.76	4512.94	3814.02	3701.68	2152.3	3311.53	2585.19	4120.44	3208.63	745.787	19884.8	18159.6	7540.99	9031.33	10891.8	8816.64	11603.4	6781.51
											7.71	2845.84	4261.2	4305.16	4036.22	4102.21	3730.14	2967.64	3025.08	2371.76	2504.59	3582.31	2125.25	2576.09	2962.01	3607.36	2579.24	4774.11	5058.89	1671.28	4172.12	9786.59	3871.21	2672.09	3858.1	3763.37	4308.57	3312.68	4406.4	4035.26	2741.85	19945.6	19058.3	8517.83	7956.82	12161.7	7449.98	11875.3	7560.54
											7.72	2813.48	4280.53	2071.1	3186.71	5378.89	2821.32	2823.82	2383.54	3079.1	1692.62	2243.01	2690.4	2938.49	3433.61	3348.29	5131.22	2223.36	3533.45	474.221	3593.53	7381.44	2454.39	5214.78	4367.34	3901.89	3492.72	2778.9	3943.22	3928.26	2414.26	20047.3	17383.3	8413.48	9547.48	11121	7336.58	10535.2	8132.84
											7.73	2784.38	4563.35	3024.77	3095.95	4693.38	3470.47	3151.53	2784.82	3463.55	3008.08	2679.95	4185.83	976.966	3338.11	2690.97	5513.48	5156.22	3808.68	2416.94	5337.83	7758.38	4740.88	2553.28	3764.63	4027.55	4363.87	2032.79	5145.27	3248.8	1365.65	18454.6	19602.8	7760.49	8971.24	10678.5	9238.35	11601.9	8013.62
											7.74	2812.84	3537.42	3008.48	3695.75	4730.81	4381.51	770.241	2173.32	2517.06	2782.75	2205.19	3203.29	1280.5	4674.6	1802.98	3445.72	4156.02	5252.62	526.411	4022.25	8677.38	3248.05	3818.56	4131.87	3509.04	4168.61	3463.77	4308.77	4495.14	1330.57	20716.1	17178.4	6127.72	7798.07	12095.4	8248.17	10455.7	7053.48
											7.75	4007.07	5014.31	5818.97	4136.3	4401.88	2954.01	2749.34	3305.49	3275.57	3153.2	3243.92	4204.27	2800.63	2699	2665.53	3637.77	4089.5	3538.72	2949.92	4941.6	7245.42	5123.72	4174.98	3682.43	3722.72	3070.39	1618.08	4705.42	4462.51	6361.22	19716.4	16469.8	8939.16	7367.14	10145.2	7380.52	10099	5979.78
											7.76	3042.69	3561.65	3772.07	4478.46	2186.66	4711.32	2341.17	2575.49	2289.32	2178.25	2181.29	2555.93	2988.16	2153.6	3662.13	4456.04	4125.3	4804.21	2354.04	5330.25	10016.4	4053.83	2592.9	3741.55	3563.02	3152.66	4654.37	4943.55	4429.57	3516.18	18433.9	17778	9259.33	7885.9	10130.5	8164.72	9415.03	5802.01
											7.77	5333.32	2304.8	5338.87	5754.89	2973.22	4531.5	3038	3126.24	2732.93	3686.86	3004.87	2171.64	3752.5	3893.11	3729.04	3949.03	4019.56	3607.07	2435.25	3790.52	10038.5	2120.28	3102.42	4609.42	4108.7	3439.38	3545.81	4808.32	1444.66	1750.16	17692.1	17443.8	9173.21	6929.04	10795.5	8601.94	10698.2	6036.84
											7.78	3250.17	3935.44	5155.41	3639.78	3933.73	3360.45	2703.95	3806.64	1986.95	1556.82	4808.44	2124.03	3549.95	2955.97	3048.56	3702.72	3916.99	4635	622.445	2117.62	8043.86	4270.31	2606.74	4457.58	4172.73	3308.7	2752.67	5265.32	3105.74	2260.85	16965	17504.5	9159.77	8260.54	11738.2	7868.88	10118.3	7446.91
											7.79	4269.15	3742.32	4635.94	4028.93	5149.47	3260.33	4596.95	3185.3	1357.19	1652.74	4625.83	3667.42	3986.05	2622.59	2870.62	4673.67	4729.54	4145.47	-102.569	2962.7	6676.89	3881.84	4428.61	4391.65	5843.86	2617.04	2648.27	4848.22	3356.2	2803.76	13891.5	16423.6	8821.92	7583.5	10698.7	9180.62	9735.62	6843.74
											7.8	3154.55	4720.73	4557.93	3175.43	4724.23	2505.56	3682.66	2960.93	1830.61	3784.24	3703.09	2395.35	4096.13	2344.76	4171.26	3526.36	3719.95	3443.6	930.034	4299.51	8091.62	2106.95	4778.13	2389.76	4712.1	3103.49	3726.04	4576.98	5178.1	1231.36	13854.3	18140.3	7538.99	6815.39	9527.46	7081.87	9670.19	6798.45
											7.81	4015.71	4020.34	3346.81	5346.8	3658.93	3015.05	1919.6	1838.97	2305.4	3913.1	3634.11	2103.23	4874.94	3350.67	2549.75	3329.88	3767.27	3698.88	2116.09	5083.93	7829.42	3957.71	3285.64	3286.99	5068.81	3673.01	3476.97	5757.53	4670.54	2387.02	15653.8	16991.9	7069.27	8956.84	8845.07	8341.62	10581.1	6151.7
											7.82	3490.35	4331.94	2696.23	5567.01	3130.01	3434.33	2062.48	2748.09	3160.46	3297.77	3978.13	2417.53	4253.32	3303.38	3824.01	3401.52	2247.81	4340.43	1655.66	5243.03	7813.75	4104.37	2446.78	4460.42	5448.36	4515.55	4434.58	4055.19	4495.39	1174.38	14590.6	18173.6	7299.37	9438.35	9940.56	6814.79	9889.95	7613.07
											7.83	3915.62	2899.57	4930.95	3033.08	3735.12	3600.08	2649.59	2398.75	3021.99	2061.02	3410.66	3234.18	3658.27	3661.79	3613.62	3273.42	5739.32	3223.2	2245.21	4879.73	6943.09	3826.65	3050.53	4279.09	3839.9	4704.88	3865.28	3162.15	4305.65	885.676	15699.7	16476	7615.85	8138.87	8231.6	7520.69	9126.2	7107.41
											7.84	2939.46	3025	5239.69	4408.41	5037.36	3697.44	1974.76	4196.18	2205.22	1208.7	2169.25	2431.82	2664.04	3451.96	2930.45	3887.42	3981	2973.67	2618.55	2808.2	6962.28	4556.74	2512.72	4384.78	5078.38	3867.52	3563.89	5877.7	5306.33	2708.4	16772.4	15849.7	8729.92	8465.67	9358.69	7487.66	10311.3	6470.98
											7.85	2599.28	2624.96	3497.01	3971.82	4254.01	1541.56	2914.1	3171.42	2643.74	1019.76	1880.06	4135.32	2766.56	3376.78	2987.7	2558.6	4541.36	3632.9	1659.86	4024.87	8518.72	3614.56	2117.54	3969.51	5011.73	3487.39	4688.85	4400.1	3460.61	2088.01	14589.2	16782.1	9109.01	8166.73	10038.7	6072.09	9455.91	7099.72
											7.86	2642.76	2654.8	1318.79	3539.63	3121.09	1927.54	2676.57	3851.72	3183.05	2453.48	2606.48	3816.84	2718.74	3520.63	3464.26	2932.41	3742.46	4823.91	2410.24	3745.84	10044.4	3537.34	3317.3	2572.69	5151.53	2568.39	2450.54	6125.13	3710.26	2633.66	13986.9	16714.1	8525.38	7054.81	10950.1	8953.26	10580.6	5040.35
											7.87	3136.16	2320.22	3669.72	3993.12	4353	2156.91	3179.42	3039.66	3244.43	2944.27	3361.64	1443.86	4621.03	3749.46	4550.31	3913.03	4518.2	3964.5	1591.24	4890.75	8586.41	3478.21	2070.47	4273.59	2714.56	3038.93	2590.08	3949.96	5299.77	2408.02	14677.5	15150.1	8559.64	7399.5	9907.03	8577.88	9576.56	7058.39
											7.88	2529.1	5926.31	3442.12	2880.12	4030.88	2998.79	2155.5	4027.89	2657.3	3094.31	2881.74	2466.66	3724.16	3976.95	4110.92	2583.31	5884.46	4524	1007.76	3146.94	8597.84	3532.42	1643.47	5194.23	3495.48	3988.95	3359.79	4008.75	4359.55	2905.56	13478	15841.6	8138.97	7629.95	11295	8546.44	8866.37	4613.84
											7.89	2077.86	4662.5	4341.22	4348.04	3896.43	2458.45	2753.63	2382.77	2651.69	2442.78	3594	2570.35	3222.94	3684.6	3978.51	2644.99	4566.06	3017.32	1036.93	3486.66	8655.47	3443	2930.02	4861.15	3307.05	4690.52	2807.11	3565.11	6026.59	3167	13630.8	16043.8	7684.72	8062.26	9475.62	6189.76	9211.29	6195.7
											7.9	3654.78	4732.39	3576.07	3475.51	3498.5	1853.03	2803.32	2383.69	3112.64	1831.64	3732.37	2163.8	3016.92	2964.92	2813.52	3615.96	2099.5	5762.25	140.69	3954.16	8455.78	4534.85	2437.95	4298	3604.99	4558.66	2097.28	5700.82	4592.21	1795.43	14223.3	15338.1	8474.34	7213.02	11716.1	6837.01	9851.23	6382.84
											7.91	3193.78	2909.2	4025.56	3715.84	3892.25	4212.5	1669.09	4064.99	4399.51	2543.66	1938.07	3636.58	3182.59	4436.94	4059.29	3155.85	4625.27	2460.97	519.448	3501.74	9534.71	3412.13	4095.96	5243	5377.8	3542.65	3143.17	4339.29	3629.37	4245.1	13535.3	15146.6	8307.88	8213.95	10926.8	6869.59	8573.04	7294.6
											7.92	3627.56	3869.69	4334.16	3341.01	3744.33	3049.19	3274.54	3767.3	3010.66	944.96	2350.02	3234.05	2940.01	3015.27	3563.68	3860.8	4344.85	4293.91	1406.72	4653.85	9341.97	3756.17	1832.73	4222.4	5815.97	3909.43	3433.01	3627.08	3914.96	3769.93	13422	16284.6	9929.98	7202.35	8667.95	6691.39	9818.5	7700.06
											7.93	3123.3	3449.58	4436.81	3906.74	3347.12	2789.91	3845.85	4718.76	2852.33	3596.85	3664.25	3758.17	2968.57	2650.58	4671.81	4615.15	5004.49	4657.69	784.322	3461.58	8455.68	4834.5	2464.56	3448.38	4395.01	3762.3	2943.14	3556.56	4118.18	3344.43	13251	14873.2	7936.3	7779.56	9097.55	6793.63	7870.59	5352.36
											7.94	2388.26	3483.03	3946.03	2472.76	4939.94	3743.83	3039.97	4276.86	1919.07	1827.53	3224.76	2768.07	4422.7	3845.91	2812.33	3356.5	6298.95	3743.1	882.877	4423.03	8638.2	4070.78	3040.39	4329.93	5688.72	3759.55	3250.45	4390.99	3855.83	1516.69	13135	15937.1	8200.55	8178.8	9913.65	8050.75	8397.86	7254.68
											7.95	2022.93	2785.12	4013.53	3204.52	2515.49	2226.08	4509.61	3424.81	1703.63	2832.52	2743.65	2838.89	1153.89	3122.13	3621.69	4288.09	4906.9	3605.22	1565.16	4807.15	7694.39	2698.77	1012.34	5381.15	4778.98	2839.87	3192.77	4042.07	3148.25	2185.71	13435.9	16855.9	8739.66	7191.82	9255.47	8221.5	9691.25	7320.79
											7.96	1405.37	3710.58	4489.36	4172.16	3578.12	2118.98	3502.96	2409.26	3562.38	2943.86	2550.03	4408.14	1751.74	3837.17	3577.94	2407.63	3948.91	3795.7	1036.78	3752.77	7601.11	4299.54	2093.6	5580.88	4151.59	3286.75	3683.36	5996.16	3474.26	3990.63	13445.2	14600	8524.67	8918.23	11376	5644.77	8672.36	5670.28
											7.97	3630.71	2577.89	3569.19	3369.86	4334.98	2815.39	3807.44	4316.07	1691.97	4357.62	3043.37	3319.12	3375.59	2711.87	3625.42	2434.61	5059	4327.55	930.973	4834.02	8967.05	3415.88	101.093	3729.01	5095.84	3814.8	3611.88	4337.71	2264.76	1685.63	12202	15666.6	8809.64	6268.27	10268.8	8480.15	8923.7	6615.47
											7.98	2600.55	2429.2	3559.43	4281.82	2853.89	2486.81	2132.12	2200.2	2463.29	1516.32	5327.35	3616.8	1558.77	3470.51	4112.37	4521.88	4428.62	4928.17	1851.88	3653.63	9351.58	2168.42	2448.06	3032.53	5141.45	4593.51	3554.58	3629.96	4821.88	3335.49	12116.9	16255	7682.99	6799.89	10372.8	6484.53	8407.16	6913.21
											7.99	3258.25	4152.12	3662.03	4579.57	4034.34	2079.14	1955.51	3746.05	2723.51	1199.1	4896.31	2847.88	2993.01	4214.19	3223.28	4117.4	3046.76	5237.4	658.72	4335.92	8488.25	3487.61	2509.3	3462.85	4551.34	3665.12	2135.45	3634.77	4583.61	3039.79	12036.7	15494.7	8714.37	7774.9	7255.81	8149.88	9206.68	6419.4
											8	3337.36	2834.69	3835.23	2792.66	5179.26	3233.97	1718.8	3853.77	2338.82	2792.31	3318.5	2652.82	3632.53	3703.16	3516.72	3246.03	5493.61	4411.04	1780.55	4799.42	8720.62	3512.11	2250.16	4280.21	5794.28	4210.88	1969.01	6322.95	3280.95	3024.2	11559.6	13947.9	9268.14	8291.76	7417.72	6911.3	8714.75	5328.71
											8.01	4750.24	3517.07	3882.82	4014.75	5696.81	3221.68	3478.54	3664.88	2621.46	3731	2393.88	2280.51	3201.41	2829.6	3305.32	2295.83	4483.11	5377.86	832.837	3915.33	8011.36	4042.74	4244.74	4287.69	4064.32	4568.84	3265.45	4442.33	4789.44	3550.36	14286.3	14969.9	7043.37	6883.68	9696.98	6700.11	8903.37	6020.75
											8.02	3603.83	4355.55	4539.42	3912.76	4791.33	2871.88	2543.09	3557.55	3699.06	1999.08	2962.53	3648.47	2440.33	3472.42	4223.95	3692.22	4477.97	4469.38	1304.14	5193.19	7886.39	3144.84	3875.09	4535.4	4831.2	2522.99	3033.74	4577.74	4183.66	3407.56	13029.8	15824	8885.56	7717.85	8192.32	8913.49	10185.5	5381.63
											8.03	3035.32	4386.3	4625.27	4226.85	3521.31	4304.37	2061.43	3563.34	2708.04	3582.27	2821.59	4542.58	4043.75	3463.86	4717.43	2856.35	4178.35	5241.65	596.124	3974.91	8343.44	3533.62	3700.32	3451.88	2617.45	4066.49	3142.85	3186.54	3303.36	2973.26	13498.6	14220.5	7324.18	7760.65	9344.12	7843	6621.73	6412.82
											8.04	3392.64	3439.99	4551.92	3179.49	3158.21	2169.68	1734.31	4005.71	2630.67	2414.23	2966.04	4658.04	3677.47	3321	4767.3	4092.87	5785.12	4511.76	1915.14	4837.99	8337.22	3879.27	2007.12	2631.92	4725.04	3816.73	2807.01	4028.58	4604.38	1443.31	12459.7	14172.8	9531.41	6439.26	7297.22	5992.43	9362.34	5675.58
											8.05	3373.31	3827.05	4025.96	3014.81	4291.39	2306.4	1810.78	1865.51	2082.25	2697.64	2104.99	4317.02	3203.19	3928.19	4416.13	4077.8	4226.73	4882.35	-152.549	4102.59	7440.14	3738.93	904.719	3130.08	4152.85	3484.93	3320.72	3659.34	4757.5	1941.63	11192.4	15484.6	9276.5	9012.88	6673.06	5744.03	8810.52	5908.22
											8.06	3816.52	4596.26	5570.88	6264.88	3427.87	1667.3	1750.44	3506.08	2456.2	1353.91	1888.32	3323.27	2055.61	1967.16	4051.57	4350.81	5120.52	4075.7	593.135	2797.34	8782.17	4995.14	2138.12	3722.67	4213.29	2904.14	3281.1	3821.62	3358.4	2745.55	11790.5	15181.1	9895.5	6478.84	9278.53	8949.71	10704.9	7498.2
											8.07	1792.52	2196.78	3166.93	3703.31	3494.1	2437.67	1979.03	3338.76	3293.66	2888.16	3067.92	2149.37	3708.47	2562.29	3736.89	2863.95	4873.61	4445.07	2454.75	3881.62	6571.36	3861.29	2294.11	2844.64	5398.01	3690.92	5112.63	3385.91	4396.24	3446.9	12189.6	13894.6	10494.8	4795.9	8646.25	9035.59	8835.46	8177.4
											8.08	3813.14	3913.04	4121.65	3088.74	4487.62	1552.59	2073.49	3648.84	2996.23	2484.63	4283.85	3186.14	4142.71	3901.07	5282.44	4499.31	3780.73	4520.91	1812.02	5492.77	7719.95	3691.04	2401.25	2944.97	4169.29	3212.6	2305.74	5231.03	3747.64	1407.33	11369.1	14718.6	8421.61	7255.82	7814.21	6232.12	9325.15	5860.32
											8.09	4441.53	3695.09	4452.83	3412.15	4289.74	3026.99	2844.25	3778.24	2915.01	2602.48	3260.48	3928.04	3773.08	3601.14	4679.76	4737.31	3349.09	4631.68	937.076	5735.86	8875.92	3161.39	3155.6	3938.73	4094.38	2881.91	3870.69	4801.06	3324.4	3295.09	9850.19	14689.1	7164.48	8273.19	9824.86	8043.34	9057.3	5930.97
											8.1	4070.8	4084.38	5720.09	2192.28	4439.56	3191.99	5239.08	1300.09	1409.64	1694.83	2893.5	3323.23	3400.54	4080.58	4916.43	2880.59	3332.8	5368.68	-93.6565	3156.86	8521.16	5606.71	2407.11	2794.34	3920.45	4095.76	2873.6	4415.26	3658.2	2475.09	12407.4	13649.2	9337.09	7749.89	9619.7	5570.5	8819.49	7772.43
											8.11	3272.29	4220.75	4229.7	2331.55	3835.07	2523.7	3428.32	3320.55	4058.86	1887.01	3207.01	3276.89	1952.15	3140.28	4147.1	4342.69	4238.22	6227.56	665.433	4077.83	9216.8	4211.71	2416.11	3344.53	3710.86	2090.61	1572.58	5029.64	4049.11	2739.9	11025.3	14299.7	8649.28	7133.25	8822.58	6641.16	7688.27	7056.79
											8.12	2843.33	3099.86	3535.31	1702.02	2525.4	3059.69	1259.16	4278.85	2780.84	1420.05	3466.12	4551.4	3782.42	2201.78	3823.98	4482.66	4367.17	4255.7	355.156	3543.42	7847.58	2850.47	2422.88	3842.85	4319.08	2796.17	3315.43	5102.41	3745.84	2349.66	11596.2	15159.8	7686.3	6065.64	9299.32	8535.83	7927.37	6124.28
											8.13	3832.03	3597.03	4349.04	3117.49	4329.64	3251.8	2428.87	3912.02	3772.78	2214.17	2928.16	2071.63	2447.14	3116.41	2602.53	3735.92	4187.05	4169.8	2757.68	3937.31	9835.12	3466.86	2496.11	4454.81	5068.23	2861.38	3348.12	3984.82	2980.68	1466.12	10499	15694.1	9439.64	4539.6	6803.5	6360.91	7168.64	7053.78
											8.14	4377.5	2976.78	5039.23	3046.24	2894.69	2973.87	2917.11	3775.42	2739.03	2939.81	2285.29	3994.75	2432.07	3695.76	2552.48	2697.78	2936.28	4570.15	644.127	3790.24	8766.7	2798.94	2326.9	4480.17	4141.65	5594.13	2484.61	3893.54	2895.82	1940.17	12215.4	15419	8985.47	5580.82	6347.77	6490.06	7378.21	4548.65
											8.15	4683.31	3346.17	4714.41	2596.93	2068.14	3076.7	2654.99	5068.82	3424	3535.49	2789.54	4314.06	2930.34	4399.36	3631.77	3465.73	3569.8	5166.33	633.548	4866.05	9841.86	2659.1	2217.14	4801.18	3191.05	4545.02	2257.16	5184.75	2922.94	2469.06	11667.1	13967.3	8565.83	8223.81	7042.51	7981.11	8538.9	6095.99
											8.16	3298.6	2543.94	4578.63	2596.83	3956.28	2874.18	1075.07	5026.85	3774.39	656.34	4100.2	2675.67	3173.41	3506.74	3258.87	2426.54	3874.23	4146.47	-481.02	4898.01	7877.59	3126.45	1115.37	3201.97	3258.31	2135.42	3895.98	5085.18	3422.24	3482.24	10793.4	13736.7	8615.19	7168.28	8730.81	7908.19	8499.13	7191.8
											8.17	2495.34	2879.98	2850.62	3565.55	5202.08	3640.64	2132.33	3953.18	2540.49	1510.41	4981.24	2844.16	2158.58	3960.67	3918.18	2793.57	4181.68	3788.79	112.416	5003.68	7560.57	2289.88	4416.47	5344.33	5116.34	3126.48	3101.79	4511.02	3989.6	1982.8	10769.5	14191.6	8388.97	6636.35	6085.18	6795.67	9901.45	5188.67
											8.18	3692.94	5350.41	4237.14	5425.13	4499.4	2540.46	2784.5	3179.57	1897.82	800.631	3711.64	3045.28	1935.73	3256.86	3157.56	3102.31	3871.48	6035.51	2777.1	4212.97	7382.41	3096.49	2703.23	3544.99	3495.76	3679.54	3378.17	3578.73	4599.36	1668.81	8328.88	14898.6	7314.51	5231.84	6914.81	8600.03	8341.75	6283.59
											8.19	2537.48	4710.25	3825.11	3916.73	3040.79	4918.12	3231.67	2409.87	4833.73	1551	1698.48	3622.2	2386.11	4417.58	3551.05	2752.58	2885.31	4905.81	1592.3	2912.51	6629.91	3683.68	2807.06	2480.57	4303.62	2870.79	2200.35	4658.26	4294.52	4438.15	9929.31	13557	7370.62	7022.31	8452.88	5732.33	7700.53	6277.17
											8.2	2851.7	3459.13	5663.67	4054.71	3165.08	2226.2	4549.55	5264.27	3411.76	3142.51	3954.8	2484.25	3585.88	3308.84	2751.16	2816.02	4504.13	3970.91	2163.48	3817.33	9119.33	2630.73	3411.02	3228.94	3608.15	3604.62	2917.51	4753.35	3648.7	2810.85	9209.2	14034.9	8620.84	6589.01	7473.2	5851.91	6793.1	6204.75
											8.21	3563.18	4262.7	3766.83	2222.81	2618.31	1528.96	1877.23	3250.94	2720.16	3004.82	3907.92	3087.94	1389.29	3213.96	2515.87	3337.39	4231.78	4186.29	1974.94	4471.59	7009.96	4000.91	1673.26	4914.64	4317.33	2710.26	1629.45	4337.32	2886.29	2545.15	11101.1	13473	8970.95	7496.16	8205.69	5795.54	10483.5	5420.22
											8.22	5199.89	3843.06	4814.39	2986.88	3498.16	4270.97	3258.31	3445.35	3563.89	4254	2405.7	4145.81	2409.49	5011.57	3628.95	3641.78	3588.52	5625.16	257.773	4256.53	9149.56	3150.62	2407.68	5282.68	4135.66	2608.68	4271.29	3837.82	3470.18	2379.45	12122.4	15123	7143.76	6065.15	7023.78	6488.81	7920.71	5421.23
											8.23	4366.7	4471.9	3389.17	3930.58	3424.04	2696.82	2215.88	3005.23	2933.32	2419.2	4445.61	3122.07	3243.59	3415.27	4072.39	3777.33	3219.97	5170.52	1224.25	3356.81	8477.25	2181.55	2562.9	3858.22	4377.05	3537.76	3674.27	3828.68	3590.39	1942.7	10589.3	14708.1	8164.13	8030.66	5503.06	5191.15	7555.46	6481.91
											8.24	3518.95	3688.77	4605.13	3517.02	2500.97	3376.38	2351.44	3708.54	1969.52	3788.91	2836.26	3173.12	4051.3	3453.19	4198.21	2593.45	3729.55	3600.03	2485.65	3552.1	9161.08	4875.71	2231.22	4982.55	4725.82	4751.43	3469.4	4259.66	4227.96	2562.05	9633.37	15308.7	8511.84	6472.77	8259.85	4829.52	8664.55	6372.56
											8.25	5160.97	4618.62	3501.45	2071.45	4460.32	5734.13	2511.4	5723.3	2517.65	2949.69	3870.72	3550.02	1895.06	2587.31	5244.5	4555.9	3002.32	3797.03	1723.77	3250.39	9966.15	4375.92	2697.23	3910.68	3830.24	2676.4	3518.92	4244.4	5298.15	531.142	8933.89	16668.6	8039.37	7481.22	8365.1	6998.33	6845.61	5987.81
											8.26	4546.3	3107.79	2837.25	3588.97	4139.32	3938.61	3605.95	4513.46	3940.81	1411.1	3694.38	2880.81	2645.91	4084.02	4665.73	3510.65	4168.53	3880.03	1296.06	4524.33	10034	3278.6	2688.76	3874.2	3795.76	3586.05	3162.78	3954.64	4595.53	386.081	8394.97	14437.5	9634.69	6033.6	9092.08	6242.77	8825.18	4855.14
											8.27	3024.49	1873.38	3635.89	3282.55	3272.75	4917.17	3157.53	5535.71	1468.71	2644.98	2424.73	2995.02	1663.73	2538.62	3435.78	3818.74	4445.9	3359.84	1192.13	4431.5	8071.91	2501.43	2411.95	3889.63	4675.81	3635.62	2606.84	3343.53	4637.08	2341.23	8447.28	14333.8	6332.27	5810.09	8259.34	7557.41	8852.77	7078.87
											8.28	3280.72	4506.6	4229.94	2036.62	3609.71	3721.77	3916.48	3608.7	2716.72	2419.56	2705.87	4769.69	1461.37	3252.93	4054.23	4157.59	5008.86	3746.41	1739.27	4842.86	9365.63	3316.08	2370.72	4541.12	3532.95	4660.14	3224.98	4913.2	3554.86	3547.32	10225.4	14610.6	8348.92	4822.04	6498.26	4773.75	6698.97	5172.34
											8.29	2699.61	3438.02	2605.77	3174.51	3649.78	2160.48	3862.17	3616.24	245.771	1617.87	3768.74	3417.52	2486.11	2327.17	4255.07	1982.8	4548.03	4195.77	1072.01	4049.19	8926.08	1936.16	2167.12	3173.15	3652.5	4426.67	2451.74	5799.88	5234.93	3118.77	9334.37	13491.8	9377	5795.5	6747.37	6698.34	8473.71	5461.2
											8.3	3397.65	3336.59	3983.69	3792.17	3736.36	5072.33	3991.09	3520.93	2326.92	2380.86	4032.87	3168.56	1549.43	2315.27	3904.37	3220.09	5470.48	3893.99	750.848	3970.57	9368.48	3167.29	2278.89	2004.18	4928.98	2315.44	3992.93	3763.03	5377.74	3029.57	9363.24	12570.6	8205.65	6411	7747.49	7057.67	8215.4	5951.31
											8.31	1852.66	2376.71	4989.04	3684.16	3838.26	2346.81	2884.11	4171.45	2231.53	3853.32	2285.57	3275.68	2207.43	3579.34	3089.66	3974.98	4375.81	4119.2	2524.4	3588.02	7696.84	1712.95	2938.86	4130.6	2607.07	4848.13	1975.16	4512.68	5656.52	2165.3	9122.92	13415.9	8513.02	6334.06	8192.33	6164.23	8301.84	4926.26
											8.32	2318.34	2334.9	3571.92	2545.85	2001.62	3147.54	2408.55	3708.34	3212.57	3044.54	3878.14	3318.09	1096.88	2861.56	2437.75	3688.68	3660.25	4374.54	486.697	2855.05	7580.08	3139.37	3093.1	3402.22	3843.38	2902.52	3915.36	5334.02	5656.64	2486.01	8347.66	13062.5	7580.96	7258.6	7944.41	5865.13	8885.84	5100.12
											8.33	991.763	3011.01	4521.07	2469.2	4066.44	3389.76	3257.44	5535.05	3418.82	1421.44	4520.13	3252.4	2232.69	2626.8	3440.54	4376.83	4445.77	5709.82	520.064	3176.46	7930.31	3097.06	2807.76	3108.96	2976.18	2961.28	2908.56	4280.58	4138.18	1733.58	8978.8	13351.8	6682.73	4949.81	5618.38	6560.34	7922.5	6849.07
											8.34	3133.92	2785.28	3356.82	4577.76	4166.51	2706.68	1857.97	3325.03	1333.5	1155.99	2706.65	4858.29	1788.29	2331.07	3171.45	3692.99	5500.09	5254.52	1048.73	4468.3	8643.59	4139.49	2738.54	2805.91	3829.05	4467.76	3215.43	4471.68	3809.42	1836.64	8238.06	11977.2	6839.23	5060.72	7896.65	5639.44	8288.23	4873.41
											8.35	3375.71	3102.82	4720.37	4947.28	2511.45	3124.99	2587.84	1946.33	1242.14	1311.22	3604.22	3779.45	2330.6	2305.82	4175.67	3371.95	3947.68	4154.91	1316.47	4593	8984.51	2701.96	2011.53	4176.46	4090.46	4952.16	2342.25	3329.1	4088.31	1937.09	7758.22	14020.7	5258.18	4693.99	9263.87	6701.02	8099.89	6674.87
											8.36	3510.32	2858.39	5778.22	4708.05	4108.22	2783.81	3296.61	3762.81	2743.56	2955.1	1198.22	4132.56	2552.91	1282.44	3129.18	2902.76	4322.87	5535.18	382.254	3983.15	7902.81	2951.42	3639.36	3207.2	4200.27	3030.42	2079.46	4950.5	3587.04	1898.1	9304.01	12798.2	6484.61	5625.31	6882.68	4741.1	8440.34	6436.07
											8.37	4404.5	2446.62	4953.27	3964.14	4078.9	2385.84	2084.26	4665.67	3309.58	1569.23	2416.37	2698.4	1691.24	3136.68	3167.75	3083.24	5181.72	5215.48	1664.31	5182.94	8098.27	2496.87	3514.52	3118.99	3447.03	3710.51	3440.31	4315.49	3494.65	2372.09	9020.2	12365.9	7685.66	6372.54	7058.14	6171.44	8671.55	6636.59
											8.38	4122.66	4317.56	5458.05	3567.08	5047.54	3064.6	2217.75	5159.16	3457.49	1518.18	1853.4	5012.06	2273.57	2051.77	2629.38	4092.16	4847.22	3774.84	1925.77	3510.62	7458.29	4892.54	1540.71	3277.44	3213.56	1037.51	3864.79	5825.05	2764.88	2378.47	7824.37	15453.7	8576.15	4615.65	8156.49	6516.45	8130.07	6460.63
											8.39	3244.92	4050.79	4800.36	4092.43	4579.05	4587.33	2597.83	2493.33	2180.48	5466.38	3397.82	4891.4	2464.84	3684.14	5699.11	3613.69	3966.33	3722.75	876.244	5609.27	8678.17	3450.24	3663.98	3244.73	4913.26	3290.78	3605.01	5887.6	2605.26	3265.09	8650.17	14349.3	7907.18	4365.88	6245.21	7111.6	7684.46	6368.98
											8.4	1718.33	4055.05	3909.09	2941.2	3592	2595.14	2957.97	2507.48	3404.32	2297.42	3027.06	2918.44	2345.66	4354.1	5261.55	4730.96	3709.42	4120.24	1019.46	5156.77	5471.6	2763.88	3532.15	2531.96	2762.71	4706.35	4169.81	4318.07	3621.23	1795.46	8175.47	13114.1	7762.34	6313.18	6751.18	5903.12	7135.91	4847.69
											8.41	2789.52	4480.42	4335.81	4662.72	3036.43	2342.42	2530.02	3809.83	3706.67	1681.99	3578.47	3184.79	1769.22	2918.06	3282.86	3570.18	4358.07	4984.59	70.5703	3422.91	6136.04	2857.42	3012.11	3772.37	3228.03	3912.78	3760.79	2482.14	4326.2	3114.67	7155.11	11838.3	6992.27	7367.88	8801.85	7660.99	7616.13	5863.17
											8.42	3210.57	4121.37	5231.86	4410.63	3055.93	2889.66	3390.34	3308.54	2261.22	2793.3	3862.35	4553.16	2296.29	3915.18	4510.99	4096.59	4132.28	4547.2	1883.9	3040.31	8001.53	3523.47	2604.82	3926.99	4468.51	4513.45	3194.88	4071.59	4453.81	2468.12	7506.73	11368.4	8018.17	6164.47	8534.45	6888.07	7629.45	6065.88
											8.43	4060.85	3038.75	2878.75	4325.7	3305.57	1215.3	4006.98	4045.16	2653.25	2888.32	4022.78	2983.94	2137.46	2823.05	3953.6	3005.52	4844.19	4220.05	2015.55	2903.62	8128.74	2662.87	1522.76	2107.34	3931.91	3217.75	2570.66	4180.07	4053.16	2352.72	7833.83	13881	6435.57	5055.55	8515.37	6325.44	7246.45	6080.78
											8.44	4562.55	4080.64	3240.08	3950.67	3185.13	4282.17	2834.87	5191.2	3784.73	2535.37	3563.59	3769.22	2593.64	4294.34	2803.44	3084.35	5260.83	4040.01	2176.62	3092.09	7906.66	2683.03	3344	5229.48	4601.6	3747.02	2626.92	4879.73	4577.82	1822.15	8040.75	14007.2	6667.12	6133.76	7615.86	5695.05	6873.06	5205.54
											8.45	3588.96	3862.01	2968.71	5217.02	1982.71	4104.21	2571.76	3528.44	1882.91	1917.96	4546.16	3209.22	3106.27	2630.05	2397.95	4248.05	3719.27	4699.57	2025.04	2993.3	7210.49	2923.72	1755.22	4402.55	4135.62	3035.7	3676.26	4231.16	3516.53	1856.52	8067.02	12658.7	5719.57	5701.58	7739.94	5717.1	6789.48	5386.91
											8.46	3012.55	4275.13	4250.6	4140.35	3318.72	2703.37	3375.38	4500.98	3256.97	1882.45	2258.15	3231.06	2679.72	4237.27	2322.34	4984.4	4800.21	4431.31	1501.69	2474.5	6700.04	2030.79	3788.54	3442.42	4633.61	4798.3	2609.4	4159.68	5013.78	959.972	7927.07	14088.1	8101.95	5663.37	8027.4	7517.65	6179.3	4706.92
											8.47	3837.64	2057.23	4158.82	2847.57	4387.18	2040.17	2591.22	2856.08	1521.28	2566.53	2240.98	4165.38	2459.51	3151.69	1857.29	3626.58	3342.14	4564.4	1789.64	4401.96	7421.34	3546.97	2816.93	4417.47	3734.97	4142.55	2364.09	4413.99	3584.32	2071.61	8007.36	13715.1	7669.36	5486.14	7831.88	5680.75	8337.86	6958.17
											8.48	3105.83	3513.23	3680.29	3828.51	3006.6	2747.48	1819.9	4200.28	2307.88	2809.22	2985	4067.73	2802.51	4000.75	3906.07	2879.07	3229.14	4758.45	1590.63	4368.89	7083.4	2604.58	2671.23	4277.57	4520.3	4065.56	4018.11	4895.73	2613.81	1657.83	6478.21	13431.9	7460.81	6757.93	8883.34	5534.31	8474.87	5317.14
											8.49	3728.89	2712.11	4902.4	3923.95	3379.66	3043.89	2981.62	3916.79	2337.22	3179.29	2239.61	3354.67	3321.03	3347.53	3731.02	4192.78	3505.68	4316.76	649.981	4634.22	6612.02	4253.13	2340.41	2636.92	4741.18	3247.58	1643.56	4596.25	3305.32	628.196	7393.47	11942.9	5584.45	6578.15	5338.02	6110.12	8849.01	5751.95
											8.5	3934.41	3040.96	3928.11	2965.62	3942.9	2441.1	3164.97	3758.06	3598.87	3369.93	2877.42	4075.88	2384.94	2108.31	2556.34	3795.89	4734.05	4679.57	769.354	5005.61	6229.28	3308.8	1820.99	3840.81	4777.41	3019.41	3104.58	5549.61	3304.9	772.055	8817.68	12252.5	7062.23	5063.03	6291.94	6191.07	6685.22	5978.78
											8.51	3088.87	4389.79	3500.46	3527.76	2798.86	4704.33	4096.42	4226.97	3802.46	2986.56	3018.14	4864.43	2020.33	1950.34	3558.62	3338.21	5263.13	3649.57	2210.85	3689.45	9389.65	3986.73	3208.29	4876.6	4165.27	3430.05	1429.59	4894.64	4224.27	3199.52	8897.06	12976	7381.07	5468.02	7052.74	6014.29	6264.14	6014.18
											8.52	4754.31	4943.15	2582.5	4243.73	4404.6	2941.82	3242.53	3322.74	2393.31	3597.07	3582.01	4381.25	2698.51	2206.82	2749.88	2914.25	7013.25	4088.35	587.579	3126.5	8110.51	3492.35	2760.5	4626.99	4258.96	4135.6	894.777	4664.91	3497.47	2738.12	9439.11	12854.8	8008.89	4404.86	6751.34	6914.01	8555.09	5657.39
											8.53	4576.94	3185.69	4683.78	3964.67	2055.19	1574.28	2268.47	5070.06	2342.96	2712.91	2823.34	3767.67	3392.75	2254.57	4563.03	4027.42	4127.51	5510.81	806.912	2562.29	7572.86	3292.89	2402.51	2491.5	5272.61	3638.85	2568.01	5308.91	3759.34	2511.69	9706.44	12114.2	5434.6	5446.97	6382.03	6356.9	8272.58	6410.97
											8.54	3822.43	3790.53	4000.23	4522.53	3286.88	2796.04	3383.56	2699.11	2622.62	3147.28	2740.91	2989.95	2612.64	3967.54	4339.91	2825.73	3557.96	4261.76	198.379	3986.25	7791.08	3879.09	2269.52	2455.9	3788.97	3893.42	2509.28	4869.15	4252.4	858.847	9207.12	11575	6763.65	5527.22	7117.89	6678.25	8345.15	6527.93
											8.55	4082.67	3977.3	5420.86	4264.41	4001.74	2705.5	2768.47	3795.91	3252.99	3429.11	3819.58	4151.72	1882.2	3817.67	1946.84	3138.43	3788.21	3512.01	94.6372	4219.66	7321.11	3221.23	2329.74	2653.86	3330.48	3121.58	2958.32	5451.21	2767.01	1565.93	7211.26	12517.1	6746.04	4700.67	5609.62	6577.7	7418.26	5156.96
											8.56	2562.39	3521.03	3435.76	2219.72	2793.48	2991.43	2851.58	3320.16	2523.67	3616.41	3751.81	4009.25	3304.24	2749.39	2093.51	3557.33	4045.83	3896.45	1892.44	1883.97	7099.08	3832.93	2223.4	3469.54	4304.56	3707.55	2548.05	4338.92	3828.35	2830.89	7472.6	12948.1	7334.87	6255.7	6564.61	6022.46	8257.4	4010.03
											8.57	2622.53	3684.18	4285.07	1880.53	3216.76	3564.3	3359.11	2161.79	2192.72	3539.65	3410.88	3946.29	135.353	2145.59	2944.89	3600.39	3338.04	3502.78	1347.92	3307.01	7716.69	2920.86	1896.84	2534.85	4348.78	3079.1	3714.51	4397.72	4945.81	3202.49	8769.62	12726.9	7044.73	6282.86	7694.55	5978.49	5435.1	5930.08
											8.58	2939.62	2936.1	4139.06	3384.88	4600.9	2765.65	3328.19	2658.78	1387.37	1879.71	3223.17	4251.6	2529.8	2049.55	3212.12	2101.63	3069.02	4060.54	-618.912	4656.19	5447.69	2698.59	2992.82	3828.03	4152.17	1585.49	3915.17	4154.29	5411.49	2338.3	8366.28	12639.9	6092.01	4208.5	8376.55	7258.77	8348.59	5309.18
											8.59	3149.45	2536.18	4356.36	3115.01	4020.39	2600.1	3041.94	5452.96	2607.82	2238.96	4619.59	4021.52	2268.77	4164.51	2157.16	3021.64	4063.87	5730.97	1358.82	5148.01	6977.11	2539.12	2132.52	3888.5	4731.36	3414.46	3676.09	3674.55	2961.47	1190.77	8019.59	13055.9	6092.69	4597.16	7334.53	5389.39	6874.98	5146.72
											8.6	3105.16	4017.12	2872.46	3599.56	3467.2	2559.33	3289.35	3899.28	2961.83	3023.58	4486.88	4053.7	3709.47	2577.53	2795.91	4545.7	5119.49	3802.36	615.958	4159.29	7401.6	4802.82	3141.63	3982.51	3884.95	3091.34	2656.66	3711.94	4059.26	2002.07	6450.85	11626	7990.51	6088.36	6441.44	5003.35	5913.47	5996.12
											8.61	3288.18	3163.74	4089.6	2857.41	4869.31	4203.01	2783.25	2599.77	3722.51	3904.06	3695.54	3255.43	3569.31	4448.02	2268.11	2564	3800.43	5198.72	1168.8	5623.85	7115.55	2962.77	2201.15	3604.75	5356.21	3526.66	2780.01	5312.17	4122.78	1910.93	6199.15	12966.1	5782.74	6591.3	8588.78	5030.52	6778.41	6264.21
											8.62	5419.59	2241.78	3067.62	3365.46	5351.69	2239.49	3104.68	3113.6	2583.49	2971.04	3000.76	4373.01	2796.19	1693.42	5511.87	2133.96	2993.04	4700.72	717.928	3264.77	5451.76	2176.37	2666.3	4528.09	2784.67	2715.54	3096.99	5201.77	2347.34	2008.17	7990.25	12572.6	5148.3	5624.16	6776.88	6042.32	8148	5550.17
											8.63	4743.2	3017.94	5175.66	3143.14	3253.03	2582.04	3353.76	5777.81	2248.49	2992.92	2313.63	3668.23	1355.55	3424.69	3449.47	3445.33	2926.42	3172.37	782.167	4779.1	5658.19	4309.67	2816.26	3457.45	5066.67	2684.81	2670.82	4753.69	2280.39	2669.54	7097.36	11784.6	6290.43	4521.34	6637.15	5116.68	5976.5	4565.52
											8.64	3830.34	2290	3464.58	2628.82	4192.42	2522.39	3809.65	2322.68	2979.65	3308.77	3613.67	4141.82	1644.19	3778.41	2829.78	2777.04	4496.95	5170.4	949.116	2905.95	5976.85	2986.98	2778.69	3783.95	4054.2	2364.58	2951.45	4179.22	4495.99	3266.61	7843.23	13014.4	5917.62	5423.07	6146.35	5866.81	7012.17	4191.92
											8.65	3825.18	2110.22	2471.42	2546.53	4283.16	2255.93	2002.96	4231.72	2999.13	2706.76	2932.09	4600.93	3572.54	1588.49	3949.52	4781.09	4750.73	4413.44	604.205	3909.63	6312.56	3020.6	3219.81	4028.27	2080.11	2004.68	1807.12	4849.86	3445.74	2713.67	7508.1	12452.2	7624.27	5667.81	5670.43	7335.18	6698.03	3940.15
											8.66	4451.17	3913.72	2685.53	3976.76	3273.03	3542.02	2758.74	3653.7	3593.39	2279.47	1830.96	3855.6	2852.91	3362.46	2280.29	4441.79	4080.56	2718.1	166.444	3302.19	5604.26	4586.31	1435.63	3196.07	4617.09	1409.72	2679.38	5029.1	2889.2	3723.39	7164.65	12416.7	7764.95	6320.66	5919.42	4613.08	6553.01	3944.7
											8.67	3426.92	3072.06	2714.76	4818.25	3398.17	3394.56	2512.55	4072.3	3699.93	2310.58	2200.3	2468.96	2043.56	3324.48	2493.54	4086.21	3351.07	4245.03	1377.23	3490.66	7349.5	4426.74	4295.63	2017.41	3761.23	3128.04	3807.35	4985.79	2913.36	3174.81	7803.84	11428.7	6167.14	5677.78	6134.78	5738.75	6537.88	3969.42
											8.68	3820.45	4429.88	3474.58	2869.56	3325.77	2676.71	3276.58	5357.91	4638.49	2618.97	2803.91	3586.49	3136.88	3988.88	2242.75	3882.84	4344.2	4111.44	674.341	4232.81	7819.02	4196.02	2311.79	1356.63	4906.4	3580.83	3822.88	2562.02	1939.22	3840.41	7755.84	11686.1	7977.11	6026.34	6454.01	4079.16	7520.1	4212.75
											8.69	2989.68	3542.77	3695.39	4417.07	2430.49	4516.4	3113.2	4672.75	4146.85	4887.25	2842.59	4548.17	3193.25	1436.36	3467.34	4165.14	2773.86	5331.66	2099.04	4771.45	7774.48	4269.46	2153.39	2249.07	5048.43	951.23	3264.71	3970.67	3280.37	2655.31	6881.89	11574	8084.71	5935.73	7155.68	6553.84	6706.41	5037.67
											8.7	3008.56	1561.95	3832.71	3087.44	3787.54	3956.73	4273.56	4916.71	3406.96	1158.37	3521.12	3802.51	3181.78	2646.24	3113.95	3551.54	5465.72	4467.19	1480.36	4390.94	6706.37	2983.66	2982.15	1843.4	3857.3	2169.44	2869.46	5764.03	3156.01	3014.91	6646.65	12157.9	5281.45	4827.44	7201.53	5003.41	7277.16	3779.99
											8.71	2573.19	4155.96	2658.36	3969.69	4175.09	2748.21	3389.39	3853.78	3373.15	2757.57	3319.81	3075.16	1652.47	2474.77	3781.38	2091.62	4256.91	4471.24	-268.447	3340.74	7446.76	2638.82	2446.32	1600.76	3333.66	2010.75	2203.73	3626.49	2726.08	4374.1	8035.86	11087.8	5208.83	6097.2	6008.33	5202.77	7102.64	6915.93
											8.72	3518.04	2709.89	3508.41	3180	3952.87	2947.31	2353.18	5350.42	4761.48	2940.76	2965.58	5496.83	3654.74	3903.5	3750.91	3092.26	4447.64	3932.11	1425.93	3228.8	5407.68	3184.61	3789.83	4000.72	4824.67	2957.02	1308.94	3793.24	4565.12	4274.18	7155.41	11890.2	5395.58	5928.06	5731.62	4480.12	8110.61	4768.86
											8.73	2995.74	2330.61	3538.54	2756.78	3529.7	2956.82	3948.74	3821.16	3810.09	3216.56	3072.51	6738.77	2026.91	1997.54	3639.38	5243.86	3741.41	4663.44	1673.03	3279.12	7455.76	4001.36	2495.62	3334.52	3013.67	737.791	3399.42	5094.27	4624.3	3070.64	6754.3	13131.1	6170.3	3624.52	4890.29	4914.15	7725.27	5530.63
											8.74	4966.54	3607.15	2351.65	3632.76	3834.97	2133.77	4574.94	3718.3	2220.24	3002.76	2335.48	4144.81	2166.38	2046.26	3857.79	5328.79	3939.63	4038.36	535.971	4183.58	7104.87	3618.1	2390.03	3383.55	4350.31	2461.03	3537.65	4765.68	2501.7	2996.99	6703.68	9172.67	5715.36	5266.76	7779.94	6904.35	8072.72	4101.26
											8.75	3950.29	3381.73	3938.48	4718.27	3687.24	2406.53	4423.54	6066.55	3431.14	3030.11	2813.17	3081.48	1870.86	3743.57	3466.17	4164.82	4503.96	4816.73	-684.491	5976.27	6918.7	1856.18	5107.34	3987.25	4764.17	2489.3	1696.37	4383.74	2184.77	2639.97	6542.18	11962.7	5063.78	5045.97	7054.1	5831.21	7368.92	6180.98
											8.76	5104.62	4520.33	3306.61	4035.82	4654.49	2385.24	3892.59	3752.16	3193.52	3717.79	3421.22	2891.8	3172.5	3410.47	2592.89	3974.93	4800.26	3430.56	917.481	4551.67	5275.35	3142.61	3905.89	3600.59	2655.01	2562.43	2498.23	3466.47	3061.02	2948.57	4437.14	11789.8	4514.67	5433.96	5930.95	5321.09	8159.9	4600.97
											8.77	4719.7	2322.29	2870.57	1889.49	4170.84	3009.69	3733.55	3955.7	3642.5	4706.13	3109.22	5518.16	3808.24	3154.38	2514.17	3200.64	4517.84	4181.55	-1000.52	3658.96	6872.18	2768.34	2484.13	3288.16	3677.53	3265.03	2925.02	3368.18	3136.72	3230.38	6272.44	11409.3	5699.61	7050.69	5776.17	6283.01	8171.58	3626.44
											8.78	2289.03	3310.73	3533.22	3062.17	3174.88	2942.88	3571.2	3341.56	2641.29	3202.14	2250.09	3019.74	2243.39	4121.19	3602.93	3208.45	4797.53	4123.4	-212.644	4048.13	8191.49	4186.52	485.87	3085.58	3384.58	1503.12	2090.38	5082.94	3475.12	2851.14	7706.41	12348.3	6628.74	5325.61	6896.45	4817.01	7316.13	3756.08
											8.79	2935.34	3006.85	3711.06	2295.93	3199.82	4205.32	4940.45	3768.97	4372.65	2376.94	3000.59	4338.44	2679.25	2474.78	3878.57	3855.53	4062.49	2703.3	966.122	3653.91	8134.88	4809.01	1315.45	814.203	4114.74	2348.45	4608.56	4932.45	3217.23	3061.45	6887.37	11001.2	6601.64	4946.61	6429.22	6359.11	7550.33	4184.83
											8.8	3389.26	4325.33	2626.51	3908.04	2594.45	2777.64	4722.31	5186.74	3842.4	3740.21	2658.57	3833.91	1838.81	2439.74	5168.05	3775.88	5623.2	4218.94	1441.75	3904.11	7427.73	3164.74	2065	3226.63	3583.09	963.773	2226.07	5429.18	5346.36	3062.38	7534.02	11337	4571.36	4465.92	7619.68	6180.59	8578.16	4611.34
											8.81	4915.15	4075.08	2847.49	3590.1	2226.67	2164.72	4639.01	4711.23	3562.86	3227.32	3742.45	4663.8	2909.25	2272.91	4635.01	3282.56	4539.73	4017.64	-319.231	4568.61	8454.81	2597.87	3191.35	2810.87	3197.27	2304.38	3529.97	4032.8	3770.94	2100.11	6158.47	10157	5838.69	5836.55	6304.22	6688.22	5967.39	4607.49
											8.82	3775.61	5042.6	4540.8	2998.16	3438.34	2442.02	4495.95	5160.96	3164.82	3997.13	3834.25	4133.25	1746.4	3011.61	3435.69	3719.78	3657.22	6152.79	-265.204	3468.23	7300.28	3584.75	1084.56	3296.19	4712.76	1801.94	1696.68	4681.88	2291.65	2488.04	6862.79	11508	6694.23	6349.58	5875.01	5271.21	7668.13	5065.96
											8.83	3499.23	4450.82	3738.66	2823.41	2305.36	2374	4980.16	4542.7	3545.35	2498.89	4797.02	4632.04	1512.12	2831.29	3471.81	4416.25	4317.22	4818.13	740.69	4129.49	9542.72	3519.02	1582.01	1887.37	2968.89	1392.52	2620.99	4722.85	2606.95	2364.25	5865.12	10001.5	5967.67	5867.03	6392.86	5065.24	9482.46	4612.76
											8.84	4066.01	3825.62	3347.44	4340.21	4526.35	3275.29	3056.39	4540.91	5151.88	2752.2	3586.54	5349.02	2710.58	3758	4756.96	3187.39	3956.21	4956.98	955.671	2466.06	6875.64	3643.07	2984.64	3499.18	3005.55	3518.45	1981.7	2678.91	3274.19	2897.89	7175	11085.4	4668.95	5955.36	5856.23	6113.57	10701.2	3882.99
											8.85	2330.71	4342.25	2968.18	3048.41	4053.64	4388.95	4174.78	4032.57	2657.47	4658.42	3453.01	4716.03	3123.72	4230.81	3297.38	1957.46	4222.74	6549.35	1885.13	5467.57	5917.47	2487.95	3646.1	3175.19	4908.22	3719.85	1308.4	4337.21	4091.96	2394.82	6546.09	10522.1	5147.03	5152.36	5887.18	4920.1	11355.2	5196.01
											8.86	3256.05	5032.77	3642.71	3387.19	3576.68	3412.09	5086.14	5607.25	2920	5016.96	4087.01	4571.18	1838.6	4431.24	3343.96	4656.72	3271	5243.26	2138.8	4403.88	9193.38	3541.7	3519.19	4149.93	4442.62	2521.42	2140.58	3385.52	2797.08	3316.42	6759.7	9351.06	4597.51	5341.42	4834.16	6774.65	6653.17	2871.88
											8.87	3059.39	4699.6	4837.08	3903.71	4031.3	2759.5	3894.75	4778.58	1614.7	3863.33	3519.99	6198.48	3577.49	4465.62	3386.84	3674.1	3549.73	4522.57	1353.11	4340.58	5364.65	1526.68	1939.51	3093.57	3396.82	2996.7	2243.56	3401.21	2665.97	1592.29	6708.69	9591.1	4655	5247.44	6162.15	4613.54	7529.68	3928.07
											8.88	3640	3822.54	3741.7	3901.31	3929.85	3187.28	5121.48	4766.82	2230.94	5334.5	3665.01	3344.64	3196.31	4227.24	4755.29	3098.52	2177.98	5204.28	930.636	4418.2	7843.99	2567.95	2383.34	2826.95	2718.83	3810.81	2916.06	2583.24	2222.29	2201.62	5313.79	8847.79	4541.38	6260.46	5808.13	5748.9	7938.55	3746.62
											8.89	2801.5	4222.23	2783.88	3026.29	2174.34	2930.22	2873.33	5306.07	2781.57	2917.65	2920.97	3679.23	2122.36	4167.16	5193.07	4864.99	3931.09	4003.71	117.704	3279.43	7428.07	3034.84	2796.44	3789.86	3910.69	3645.38	3816.14	3869.84	3394.93	1658.49	5864.4	10640.4	4159.94	4196.81	5926.16	4622.44	8258.82	5160.53
											8.9	2587.05	5115.4	3053.8	3974.38	3105.62	3266.51	4597.74	4922.68	2359.51	2821.76	2682.09	4255	3523.78	3071.81	3561.79	3315.69	3747.83	3850.08	1710.84	3704.13	6613.12	2139.8	346.392	2531.82	4146.69	2543.28	1164.5	4341.18	2604.55	3389.81	5880.79	10543.6	3440.98	5023.78	6401.43	5644.82	7548.3	5748.15
											8.91	2623.14	4155.46	3468.46	3766.54	3710.76	3279.74	4239.55	4333.27	2024.7	3220.47	3844.78	3969.31	2780.43	2828.35	4021.96	3991.78	3500.57	4574.17	694.542	3223.16	5650.03	2764	1741.14	3503.01	5645.57	3071.68	1794.74	4851.39	3334.15	3676.59	5268.56	10439.2	4620.99	5508.43	5546.11	5561.78	6903.36	5429.05
											8.92	3373.75	3032.95	2934.45	3892.52	4167.4	3345.95	2979.38	5819.81	4163.99	3896.37	3186.18	3513.29	3112.73	3187.79	4377.2	2722.99	2827.95	3748.05	132.214	3894.74	5242.04	2010.95	3395.02	3423.58	5094.75	3284.55	2761.72	5616.47	2711.43	2057.15	6340.5	9509.71	4745.52	4832.28	6136.4	5424.05	6252.37	3920.59
											8.93	2303.79	4336.6	3558.16	2980.99	3248.13	2670.05	3176.46	4640.7	3146.1	2791.52	3880.54	4800.38	3433.1	3867.01	4339.73	4302.06	2957.85	3599.6	1589.69	4958.52	4437.11	2405.83	2953.5	3739.03	5571.92	514.191	4315.23	5758.57	2415.72	854.23	4977.6	8353.69	4561.07	5044.63	7002.77	5697.76	8239.72	4854.96
											8.94	3140.55	3270.9	2589.31	2682.38	3687	3076.68	4800.14	4450.98	1496.42	2347.92	4429.4	3585.98	2482.28	3268.53	4696.09	2347.54	3710.57	3991.08	627.579	5295.25	7179.07	2380.64	2234.45	4626.41	5564.33	2834.66	5093.31	3650.82	3313.82	3301.23	4056.78	8232.06	5727.8	5209.38	7061.15	5181.58	7291.92	5216.1
											8.95	3669.9	3997.16	2241.92	2928.66	1914.53	2588.48	3947.8	3207.61	3191.86	2061.03	2914.5	4613.52	1801.69	2458.8	3066.62	3029.69	4973.96	4453.95	626.013	3662.12	6414.31	2232.91	2003.48	3024.89	4593.16	4336.83	2896.62	3714.55	4402.98	3676.8	5439.38	9029.09	5904.44	4848.89	6804.28	5305.83	6003.02	5403.96
											8.96	4036.36	3083.46	2271.11	3022.49	3651.66	2410.03	1579.86	4182.04	2881.24	4065.27	2909.89	5550.11	944.308	3523.56	3654.91	3413.67	4199.99	4852.21	874.757	3308.16	7486.78	5155.36	2367.69	1721.08	3094.93	4261.31	2497.8	4342.18	3137.59	2718.45	5486.65	9062.25	6189.14	4358.58	5011.79	4551.49	5745.27	4333.81
											8.97	2631.68	2090.01	2145.32	3329.67	3129.05	2808.28	3496.44	4711.78	1799.82	5348.92	3717.37	4142.23	3160.97	1376.22	2021.14	2927.84	4671	4326.66	494.749	4110.71	6876.81	3418.41	2372.59	3757.54	3388.45	3692.63	2313.77	4513.33	3137.24	3230.45	5080.77	9079.45	4619.25	5109.32	5750	5068.67	7198.14	5200.16
											8.98	2343.47	2074.5	4259.89	3601.21	4912.37	1030.2	2753.83	4829.47	2750.22	4043.93	4369.06	3744.58	1770.53	2466.19	3877.96	4140.61	3917.03	2764.57	1312.85	4179.75	5841.05	3362.47	3585.3	1906.47	4696.03	3371.75	1937.41	4401.63	2490.62	1473.41	5820.77	9417.78	5979.39	4539.16	5155.27	5263.72	7982.83	3970.55
											8.99	3346.17	2194.18	2606.66	3065.44	2623.63	3414.09	3064.39	3719.7	3057.48	2255.59	3796.52	4281.06	2539.86	4347.09	3100.07	5059.33	3575.93	4536.7	1465.4	1822.02	6183.52	5428.07	1574.25	2678.1	5005.12	2101.07	3054.69	3937.42	4397.87	1371.21	5456.55	9935.43	4639.97	5277.43	3870.84	6557.13	8690.4	4570.18
											9	2315.82	3043.93	3972.78	2192.65	3547.77	733.327	2327.88	2355.44	2202.29	2652.63	3022.78	3317.19	2894.4	3202.24	2393.05	3613.66	4993.13	5655.11	167.835	2918.44	5924.9	3877.79	1297.46	2638.86	3340.2	2500.94	2018.9	5264.13	3466.98	2178.49	4866.26	10337.1	4132.26	4834.9	5123.25	5279.24	7702.65	4106.57
											9.01	3792.57	4031.19	2921.57	1735.04	2339.46	1834.42	3268.28	3178.81	2476.78	2929.71	2869.85	4125.35	1171.48	3856.87	2941.7	4528.64	4998.87	3023.08	1276.96	2577.25	5982.38	856.106	2912.91	3035.21	4567.39	3953.1	2201.86	5299.26	3919.76	991.444	5944.11	9870.27	4314.82	3373.59	5414.74	5389.4	5977.15	3967.81
											9.02	3864.92	3944.32	3383.14	1592.55	4361.34	1863.12	4494.37	3894.32	2977.44	3208.16	2924.41	3328.41	1546.16	3306.74	4148.4	4242.83	4371.87	3529.73	1094.78	2424.15	5941.93	3927.86	3365.57	2499.61	3471.73	2183.26	1539.37	5458.68	3771.98	1871.3	6675.81	8796.85	3601.24	5454.17	4820.45	4869.76	5977.64	5081.86
											9.03	1735.38	2819.4	4308.47	3154.83	4019.11	3030.84	2366.68	3781.03	3543.51	4280.83	4243.58	5031.47	2430.66	2311.34	3260.49	3290.65	5743.36	5666.63	1375.98	3802.27	5786.57	2415.74	1893.9	3341.26	3690.55	1508.98	2359.89	4626.18	2460.59	2315.8	5907.6	7293.07	4765.02	5135.1	7747.93	6196.48	4883.41	4527.9
											9.04	3219.18	3397.12	4443.89	4002.09	3512.57	2974.46	3581.92	3581.18	2365.68	4318.34	3158.33	4629.16	2943.29	2260.66	3658.95	3133.11	3515.91	4222.95	1887.92	5354.94	4981.1	2548.83	2482.77	4131.69	3921.72	2150.38	1976.5	3084.6	4567.22	3356.44	5084.49	7697.54	5459.32	5324.38	5402.39	6397	6251.31	5672.59
											9.05	4886.75	1867.95	4357.02	2342.71	5266.73	3850.13	3426.01	3332.73	2210.29	2923.72	2710.93	3825.71	2566.93	2452.57	3700.39	4113.66	5333.69	3930.1	1683.01	4973.2	5235.54	3050.98	3907.04	3582.72	2975.28	2765.56	3464.81	3918.76	3361.71	3008.57	4798.01	9120.08	4647.2	4151.1	4934.35	4851.82	7300.45	3914.69
											9.06	2730.26	2133.23	3196.29	3327.44	5111.11	3074.56	2626.68	4279.34	779.911	2677.5	3705.91	5182.01	3375.21	2590.13	4197.3	4890.21	3447.92	4657.95	1570.42	2054.5	5060.11	3729.14	2069.88	2820.23	3091.19	1805.04	2340.77	4591.25	2640.56	2298.76	4294.81	8112.78	5065.08	3899.69	3399.15	7318.85	7672.51	4119.33
											9.07	2528.41	2651.18	3691.69	2553.38	3898.76	3636.8	2229.15	3568.93	3208.47	3073.48	3697.38	3585.04	2770.16	2021.33	3895.51	5331.98	3685.07	3774.83	2300.27	3758.77	7093.39	2170.65	2461.06	3847.75	2158.65	2398.89	1244.67	3787.51	2480.48	2783.32	3322.95	8515.24	3263.95	4448.06	5775.9	5128.9	7419.82	4583.47
											9.08	4118.81	3613.64	3978.96	3473.18	3736.94	2831.81	2537.11	3042.69	3781.72	3061.32	2637.06	2057.21	2406.74	2418.38	3100.57	5541.07	4369.07	4782.37	352.517	4488.37	5857.65	2789.13	1842.16	3092.38	4343.17	2687.63	2389.3	5154.12	4489.85	3148.47	5232.88	7735.77	6244.78	4850.9	5376.43	4819.19	6955.56	3915.19
											9.09	2351.34	3091.5	3103.91	4202.72	3419.6	2953.94	2347.65	4947.19	3473.61	2712.19	2658.33	5945.53	4172.53	3209.2	3232.94	3523.85	2066.06	4585.53	949.63	2501.21	5433.09	2537.49	1508.01	3840	3262.1	2248.24	1629.67	5458.74	4094.99	2871.35	5132.37	9889.47	5333.2	4490.67	4260.05	4778.51	6613.38	5165.47
											9.1	2226.62	2797.59	4297.71	3732.14	3901.36	2421.68	2260.92	4038.56	2759.27	2758.39	3347.79	2462.4	4843.56	2563.38	4457.77	4757.45	3423.26	2597.96	-6.16057	3830.24	6329.97	2934.74	2691.68	3104.97	4767.19	592.36	2223.99	4632.74	2329.92	1847.48	4363.78	7972.39	4470.54	5562.72	5467.32	5027.66	6691.91	4372.22
											9.11	3167.32	2695.46	4092.28	3811.8	4260.89	2265.72	3194.54	3995.54	2636.8	2769.14	2454.64	3531.96	3767.26	1692.6	3358.61	2952.59	4959.25	3187.67	321.868	3943.05	4815.85	3358.12	4492.29	3013.91	4079.9	1273.77	1567.76	4312.73	3073.65	3420.3	4798.67	8561.63	4050.84	5220.44	6292.26	6114.03	6644.57	3773.81
											9.12	3637.74	1781.83	2793.52	3417.1	3752.36	3613.87	3578.86	3316.01	3980.19	2731.21	3001.94	3423.67	3064.01	2980.96	1562.95	4117.61	4867.72	2974.57	575.554	4114.64	5374.76	3588.63	909.112	2276.67	2415.53	2989.57	2147.99	3989.77	3172.26	2876.73	3809.75	8572.81	2984.53	6966.54	5301.32	5312.72	5811.94	3282.12
											9.13	3417.59	3234.16	3790.44	2973.28	4717.98	2286.9	3871.01	3556.48	2778.56	3433.8	3936.17	3900.37	907.272	3577.77	3108.89	2119.08	2930.66	3903.43	1388.34	3240.81	5521.15	3665.26	1928.8	2178.33	3566.12	2818.41	1388.53	4753.26	2809.35	2539.61	5451.13	9751.03	5083.91	3525.64	6011.79	4908.78	5618.98	4679.83
											9.14	3692.3	2517.37	3773.93	4512.41	3257.65	3707.33	2447.55	4311.27	3801.21	3544.01	2171.34	3020.93	2871.74	2755.58	1846.25	2965.47	3817.77	4617.74	453.564	3763.96	5970.93	2726.12	584.339	3380.14	3016.34	3613.99	2505.51	4303.18	3182.85	1710.23	3786.07	6934.86	4724.61	6044.16	5526.89	4417.4	6137.44	4815.73
											9.15	1834.61	1643.45	2262.65	2862.41	1543.01	3346.65	2294.25	3373.06	3554.35	3103.21	2074.79	4005.64	2953.94	2171.97	1922.09	3844.66	2455.52	2747.77	1740.09	4814.22	5570.56	3400.9	1754.66	3546.47	4242.4	3174.61	3107.83	4088.72	2982.58	4234.7	3693.76	7585.19	4853.51	4743.98	4841.12	5128.78	5847.32	3323.93
											9.16	3355.5	1972.73	2322.58	2538.89	4676.81	3305.74	2781.63	3561.22	2575.28	2612.13	3659.8	2962.53	2206.65	3171.93	4198.46	2561.99	4170.88	3469.33	1327.31	4184.7	6256.98	3822.38	2760.62	3221.43	4266.2	3044.61	2695.22	3794.13	3755.45	3587.66	2571.07	6241.93	4579.18	2911.17	4912.56	5201.04	5151.09	3984.43
											9.17	2348.42	1424.14	2476.85	2503.18	4076.01	1408.88	3359.93	4184.98	1970.6	2428.42	3127.22	2917.19	3484.39	2311.97	2674.76	3071.99	2869.36	4010.48	1527.43	3238.66	4976.69	3052.19	3830.49	3602.11	4204.75	2210.68	3058.81	5369.94	3984.38	3076.71	4458.85	7803.04	5166.42	3910.79	5811.14	4708.27	6730.37	4700.33
											9.18	3250.09	2474.49	3434.86	3574.76	3266.33	1952.84	3511.68	3212.93	3378.47	2704.61	3132.26	3290.46	1207.41	2603.65	3742.01	2467.23	4401.36	3168.74	-154.225	5446.93	5617.97	3056.72	3128.37	3208.16	4667.51	2206.72	1572.47	3900.5	4382.76	2089.27	4002.82	7483.77	4657.65	5125.41	6417.77	5053.9	5833.61	4823.12
											9.19	2556.13	2281.03	3074.05	4015.13	2325.57	3345.08	3266.49	3098.81	2394.84	3043.05	4738.48	5062.64	1947.63	1750.01	3064.14	3194.48	4316.56	3107.32	1578.72	3345.46	5538.4	3273.27	3372.34	3341.89	4787.85	2008.37	2621.37	2449.43	3514.55	516.67	3626.34	8048.14	4828.44	3635.66	6601.55	5746.93	6981.98	4394.95
											9.2	821.219	3629.12	4092.93	4309.06	2846.8	2504.33	1605.35	4609.22	2841.31	2857.53	2657.06	5038.3	2504.97	2902.25	1824.3	4891.62	4589.03	4068.14	1417.13	3201.39	6019.74	3457.1	2948.8	4374.36	4254.68	1453.79	1976.49	4787.73	3446.53	3107.5	4340.16	6690.6	4479.47	4179.86	5357.57	3750.76	6696.7	4232.72
											9.21	1062.2	3009.84	4267.97	2654.94	3693.36	2709.77	1943.78	3036.39	2989.22	2175.36	3203.14	4263.65	2773.25	3713.04	2926.8	2926.4	3312.57	4339.9	1441.88	3790.83	5656.83	2172.23	2264.26	2319.27	3137.24	2241.35	1746.38	3923.71	2736.17	1715.73	5398.59	6294.45	5225.36	3341.42	4651.06	4559.45	6306.59	4561.45
											9.22	2815.62	2314.17	3793.54	2606.93	2104.06	1923.16	3311.86	4795.3	1892.93	2646.91	2744.26	4357.23	1935.42	2549.85	3341.74	3121.13	3764.39	3511.35	1422.9	4760.11	5658.45	2791.06	1869.54	3048.3	3780.18	3518.21	1248.99	4371.21	2700.11	2281.22	5241.88	7216.98	5001.4	4888.6	5575.94	5205.43	6422.62	5119.4
											9.23	4490.6	3920.55	4935.71	2658.58	3083.05	3089.48	2461.53	3729.13	2425.54	2571.41	2579.1	3530.07	3554.73	2485.53	3039.22	4346.68	2796.83	4574.19	391.669	3644.66	4828.23	4125.73	2940.23	2686.53	4848.48	2622.83	1975.53	4788.61	3455.82	958.414	3843.01	7804.02	3740.52	2801.26	5036.85	1994.1	6136.52	5389.55
											9.24	2309.86	2801.2	2757.63	2197.23	3042.35	2262.83	2105.52	3667.92	2690.4	3949.29	2681.53	3360.7	3209.27	1981.62	3240.92	3868.77	3162.14	3480.22	1358.9	3862.25	6504.38	3093.15	2329.55	3370.47	4318.66	3171.95	2810.99	5316	3383.86	1916.62	3558.61	7602.83	3477.15	4378.1	4943.98	3927.32	6977.32	4109.03
											9.25	3461.55	3629.97	3641.91	2350.37	4014.89	1174.58	2515.22	2553.23	3354.91	2653.85	1132.47	4174.09	2683.13	1967.77	3420.21	3842.17	3803.14	3506.36	597.195	3317.41	5270.95	2793.28	2996.3	1706.51	4247.03	2785.28	1570.08	6062.12	3862.46	1534.8	4251.75	8544.2	2965.78	6161.47	4921.96	3471.72	4783.92	4605.77
											9.26	1798.21	2236.42	4425.62	4406	4920.94	1986.69	5087.45	4153.42	2198.7	2819.75	2602.43	3400.17	1175.9	1306.64	4091.04	3681.89	4805.74	2326.63	2548.49	4594.51	4072.16	3687.19	3075.62	4079.83	2486.51	3580.59	1698.98	4978.39	3825.06	2779.08	3168.93	7358.62	3176.96	4869.07	5944.6	3381.16	5705.54	4354.32
											9.27	1064.64	2473.27	4349.83	4824.46	2709.71	2434.4	3699.38	3733.8	1996.48	3304.9	4012.55	5281.19	2329.11	2511.44	3268.51	4835.1	4684.02	3280.6	2320.2	3003.44	3452.37	1125.54	2471.58	4126.13	2733.72	2803.42	3415.83	4373.87	2953.64	2026.57	3848.66	7700.79	3724.18	3972.82	4125.99	3403.8	6761.15	5717.56
											9.28	3294.59	1566.13	1508.73	2663.87	4261.08	2561.43	3225.82	4591.07	2056.01	3507.73	2121.74	1896.67	2589.62	2786.53	3755.68	2905.06	5254.46	3346.96	2213.23	3052.37	3637.67	1427.51	3830.28	4082.38	2461.95	2147.63	1427.01	3755.17	1939.9	2858.64	3217.07	6801.75	2664.42	4159.56	6158.21	5040.75	6028.71	3624.52
											9.29	2397.52	2598.67	3382.17	2801.06	2550.52	1664.09	3100.53	4642.77	1472.52	4115.88	2938.88	4273.12	762.833	2146.9	3863.67	3187.43	6380.12	2917.01	1573.49	4124.63	6234.89	2942.97	1620.19	4069.59	3352.09	1832.45	1654.69	4429.11	3363.14	3728.35	4059.5	7626.03	3461.7	4312.66	5798.76	4113.25	5144.31	5358.93
											9.3	3519.99	3316.43	3566.85	3610.53	2822.84	3268.17	2491.41	3493.26	2454.39	3780.18	3250.89	3781.53	2453.56	1688.67	3837.45	3546.34	5169.07	3025.48	960.701	4179.02	4629.47	3986.24	1692.92	3104.01	2837.28	1606.51	1794.59	3421.24	3241.33	2564.36	1864.31	6253.81	3213.78	3791.54	4284.34	3946.91	7497.41	4208.95
											9.31	4273.71	3105.4	3178.8	3713.61	4458.51	2132.22	4479.17	3273.71	3321.61	4211.03	1951.66	3707.11	1690.82	2628.85	2660.72	1869.09	4002.45	2355.35	49.0781	3698.02	5108.66	4017.95	2060.54	3941.54	3442.28	3152.35	4914.89	4956.42	2386.62	798.814	4746.95	6515.74	1925.13	6247.95	5668.13	5254.5	6479.25	3158.44
											9.32	3422.18	4573.91	4387.36	2176.61	3070.34	1738.48	3667.99	3692.25	3515.41	2799.94	2144.06	3018.36	2100.21	2568.65	2035.63	2830.68	4568.09	1763.72	844.455	4004.04	5211.89	3522.2	2182.46	3623.06	2331.72	2801.84	3768.21	4439.26	3321.39	2485.96	4304.41	6063.49	3285.12	5937.08	5092.17	4904.65	5964.83	2877.23
											9.33	2508.49	2772.34	2734.4	2683.79	3272.45	3213.76	2659.06	3824.75	2985.93	4986.01	3379.04	4368.32	2017.4	1899.24	3105.45	4584.29	4774.35	3896.43	312.441	4727.43	4280.11	2279.17	2907.84	1787.74	2726.76	2876.74	3020.44	3115.19	4543.93	2120.89	4591.57	7301.02	3407.62	5016.02	4952.92	3419.28	8076.5	3819.41
											9.34	2015.58	2654.97	4849.16	2924.52	2639.98	1521.49	2860.21	5054.06	2510.48	3998.08	3313.19	3026.14	2009.34	2122.86	2238.63	2354.36	4400.76	3249.43	1702.06	4609.03	5255.51	2572.31	1335.56	4030.5	3132.58	1415.1	1392.23	4018.36	2283.01	4100.21	2880.88	6260.11	2986.32	4969.19	5002.81	4425.35	5537.73	4193.12
											9.35	1947.7	2222.92	3028.47	3467.22	3672.15	2208.15	2503.88	4266.65	2693.19	1942.9	3921.28	3288.99	2773.48	2507.66	3339.74	3019.46	3309.37	4672.81	1597.42	4922.99	3745.7	2622.07	1189.84	2441.4	3457.66	2141.37	3225.9	4937.48	3315.28	4027.76	4675.75	7499.12	5201.67	5839.7	4910.06	4550.97	5644.84	3560.7
											9.36	2131.57	1633.48	2934.6	2223.44	3057.55	1545.62	2396.47	3648.25	2445.87	2978.11	2321.94	3393.22	2899.16	3158.64	2164.97	3174.18	3247.4	3038.81	2809.38	5142.34	4489.05	2502.9	4083.29	3145	2967.71	1849.23	3312.61	5464.86	3961.68	3764.3	4153	5906.54	4602.19	3583.19	5027.51	3911.4	6160.01	4006.96
											9.37	2500.41	892.971	3398.98	2120.72	3431.21	3491.46	3893.17	4809.31	2594.26	3312.24	2186.84	2649.75	3280.96	3172.38	1499.02	4455.86	4494.94	3891.82	2363.05	4232.56	4438.56	2434.18	2755.27	2903.1	4406.48	979.52	2800.59	5333.77	3419.3	4201.21	4060.88	6557.88	3528.72	4337.03	4666.98	5071.48	6061.22	3064.36
											9.38	3047.28	3371.86	3186.71	3464.74	3428.01	1858.73	3058.69	3841.93	1487.22	4013.98	2420.42	4002.18	2980.53	2235.08	3218.14	3269.61	4081.02	4256.1	911.789	3907.74	5006.75	3383.94	2508.07	2980.03	3411.51	1823.61	2647.84	4772.46	2606.12	3870.87	4669.37	6171.35	4543.21	4525.79	5948.72	6008.94	4530.51	3478.07
											9.39	2227.97	2959.98	2222.99	3672.95	3898.98	2004.74	2155.08	5127.05	2222.3	3717.01	2228.94	3702.65	1595.75	1214.49	1904.38	3341.22	3604.48	4201.05	1479.24	4110.14	5379.97	1838.47	3852.73	2147.52	3448.97	280.764	2657.93	4400.18	3083.95	3020.02	3563.76	7042.99	3316.95	3961.28	4332.21	4755.84	4568.23	2738.89
											9.4	3588.83	1970.14	4763.39	3058.06	4495.56	2094.82	2419.46	3739.11	436.835	3051.32	2319.59	4506.81	572.967	2268.6	3344.47	3642.62	3385.83	4315.11	-150.955	3089.03	3351.31	3403.24	3978.2	3677.46	2695.64	2467.14	2220.09	4557.6	3470.51	2378.79	3351.33	7026.39	1463.47	4628.92	4477.51	5656.56	6381.9	2353.87
											9.41	3856.61	723.468	3530.84	2332.7	3453.4	2115.95	1825.87	4079.07	2652.98	1918.57	1753.43	3153.2	2426.42	2315.34	880.119	3578.67	3274.55	2786.44	-83.7716	3614.16	4858.86	3027.25	2762	2855.34	3330.36	2823.43	1933.12	3171.86	2951.58	1592.41	3499.71	7540.05	3044.63	3113.93	5125.83	4241.24	7055.44	3674.62
											9.42	3309.54	1786.69	3295.55	3076.94	4221.56	3899.17	2999.11	4324.14	3458.46	2749.86	1818.14	3633.86	2863.09	2381.18	2707.47	2902.58	4065.05	1988.14	59.1348	2783.97	4612.66	2290.53	4480.39	2076.38	4940.33	3611.56	3242.28	3069.91	3013.32	3487.82	3905.37	6901.06	5300.17	3724.92	5038.85	4323.29	5874.48	4302.72
											9.43	2679.34	1034.98	5071.47	2772.06	2576.99	3389.6	3062.56	3826.88	3466.09	2414.28	4317.2	3938.78	2983.46	3603.84	2531.19	2374.99	1977.33	4060.68	1262.12	3236.88	5119.77	2550.45	1804.2	2324.12	3212.42	2538.07	1378.84	3810.11	2352.31	3850.25	4412.36	6395.25	4147.44	4278.41	5259.8	3473.3	7085.14	5839.95
											9.44	2323.55	1634.04	1938.43	3317.28	3773.12	2114.12	3480.64	4143.62	1946	2577.09	3383.16	4280.7	1768.55	2691.08	4299.25	3234.41	3188.23	4362.72	769.248	3505.54	5064.53	2031.5	2411.16	3218.5	2971.77	2952.46	3083.4	4032.93	2876.8	3781.36	4580.43	7536.81	4651.4	4021.23	6074.64	5668.6	4670.27	3910.18
											9.45	2210.25	3120.66	2911.28	2596.62	3982.81	4110.36	3718.82	4514.23	2766.71	1874.4	4269.71	3747.27	2070.99	2246.41	3756.35	3812.73	3018.76	4194.67	290.691	3368.29	4039.86	3395.34	2602.73	2008.52	3556.32	3129.3	3364.16	4010.07	2857.78	1804.44	2699.03	7701.68	3560.96	4594.85	4625.62	5578.73	5849.49	4927.92
											9.46	3340.88	1991.35	2691.49	3100.7	4107.24	2130.14	1792.58	4773.24	3254.88	4412.78	2129.67	3253.41	2618.68	2273.12	3012.85	2805.14	2421.04	3055.26	-583.553	3964.27	5634.84	2554.79	2684.66	1842.48	3102.54	2168.96	2140.35	3438.4	2443.9	3693.99	3968.95	8203.11	3401.74	4004.91	5109.72	4475.68	6135.56	3624.09
											9.47	3183.56	2450.07	3285.05	1526.55	3773.81	3879.35	3505.95	2591.2	2923.07	3177.3	2177.99	3335.25	1918.38	2314.05	3473.73	3602.89	4268.19	4648.47	819.922	2389.51	5298.65	1378.59	2923.32	3188.15	2900.29	1655.85	1438.54	4403.04	1894.59	3118.25	3040.23	6834.45	5159.17	3704.55	5318.09	3895.42	5258.29	3746.51
											9.48	749.539	3219.03	3799.3	1358.96	3138.12	2614.8	2544.86	3715.38	3051.26	3626.74	4474.57	5033.89	2507.9	1798.37	2128.04	1906.11	2155.86	4325.56	608.113	4401.83	4879.28	2055.75	2444.31	3435.61	3128.62	2097.29	1528.89	3669.04	3544.64	930.698	1640.47	8159.35	2777.08	4397.23	3321.11	2771.56	5480.56	4185.16
											9.49	2441.33	2323.89	1767.38	2365.72	1156.02	2402.37	2568.33	4339.13	2734.16	2744.26	1604.47	2752.5	2285.57	3301.09	2052.49	3210.26	3365.53	4677.05	885.736	2546.85	4277.59	2577.16	2903.79	2528.68	3112.32	1991.39	2363.04	3295.41	3312.29	4331.93	3205.08	7937.46	4108.87	5593.71	4293.27	3915.83	7213.16	3953.38
											9.5	2421.02	2319.03	3119.09	2951.34	2886.86	2677.4	4729.15	3740.88	3742.59	1727.68	1998.88	4187.23	2334.72	1900.44	2040.69	2699.77	4605.33	3952.75	1583.88	3093.39	6179.43	4199.2	3465.43	936.376	3483.78	3081.7	2670.94	3264.14	3050.11	3593.58	3085.54	5755.43	2583.78	4939.59	4511.94	4364.95	5813.88	5083.75
											9.51	3889.61	3500.72	2637.53	2299.19	2081.35	2676.81	2272.65	3164.3	2194.52	2198.96	2222.01	4259.83	3183.83	2012	3312.08	3702.19	2291.55	4028.61	1983.31	3340.97	4381.02	3677.05	2746.28	2082.44	4468.03	1309.56	2518.68	3720.83	3794.8	3378.46	2242.32	4749.56	3310.66	4257.65	5597.78	4335.8	6056.23	5606.82
											9.52	2266.28	1591.26	3519.06	2071.87	2478.42	3043.82	2076.51	5200.89	1870.06	2828.61	4194.02	4179.02	2792.68	3345.31	1690.51	3646.48	4580.24	2669.31	-779.546	3329.2	2645.32	3339.5	2857.2	1941.77	2118.57	1158.7	1717.43	2649.47	3510.95	3487.75	2182.62	5991.42	4157.99	3308.64	4757.45	4541.69	4979.61	4629.31
											9.53	3562.67	1766.47	3739.04	2137.42	3645.06	2523.95	2488.36	3236.14	1662.94	3566.3	3121.44	3748.33	2735.72	3935.67	495.961	2289.61	4094.1	4241.33	449.867	2953.23	4535.45	3597.3	1397.15	2932.03	4012.55	2363.54	2410.75	4222.42	2452.75	1793.08	2508.14	6861.15	4068.55	3751.3	5834.18	5721.83	6014.68	4448.09
											9.54	3648.83	2490.56	3628.17	2647.78	3312.37	1898.69	2414.57	4832.65	2374.89	3336.28	2183.24	3935.46	1680.62	3081.28	1541.88	3663.31	3074.15	3685.79	1502.06	3779.19	3690.39	3071.18	1308.7	4069.57	3603.84	1855.43	2854.9	4243.62	3224.46	2977.25	4529.1	6488.33	4014.07	4258.75	4998.76	5611.19	5834.69	3422.19
											9.55	1953.97	3042.4	1425.86	3757.58	3960.99	2837.79	2434.39	3355.56	2425.73	3027.64	3557.32	4487.83	1821.32	1467.83	2580.89	4061.08	3372.77	4661.77	1088.33	2443.16	4501.96	2264.06	3097.39	3146.75	4141.96	2800.55	85.5446	4811.74	2904.74	3173.65	3609.86	5761.72	3302.15	3845.63	6284.66	4482.92	4246.52	4405.75
											9.56	2731.16	2149.12	2910.71	1685.25	4849.85	1956.43	3100.14	5073.61	1146.67	2353.54	2231.14	4123.64	615.046	2487.91	3520.22	4651.49	3524.56	2400.73	2267.1	2244.1	5952.24	2938.87	3207.47	3049.96	3790.37	2725.94	1228.37	2998.97	3988.18	2337.49	2269.95	6807.7	4259.83	4351.29	4901.33	5214.13	6361.76	2074.78
											9.57	2550.73	1757.77	1911.03	2798.43	2811.11	3184.84	2950.69	5025.9	1260.01	2184.98	3095.16	2555.52	2002.96	2704.27	2470.11	2399.54	2856.11	4173.9	1793.14	3522.72	3859.45	3798.41	2675.61	3339.94	2832.96	2648.37	1543.17	3146.78	2412.61	1573.92	4009.02	5845.32	3744.99	4260.72	5903.5	5103.32	5001.92	3870.23
											9.58	2347.43	2609.54	4120.49	4363.66	2343.14	1104.71	2747.74	4075.12	2993.11	2944.38	2439.46	3524.99	1227.01	3261.2	2060.45	2299.91	3289.59	4473.76	1833.68	3254.63	5148.64	2508.98	1396.33	4496.07	3535.14	4134.35	1419.36	3650.53	2799.43	2089.24	2589.58	7018.68	3958.13	4331.52	5146.81	4648.61	5192.58	3685.1
											9.59	3340.82	1545.25	3194.24	3657.64	3423.99	1963.78	2369.5	4622.36	2973.09	1153.99	2018.1	6076.97	1781.89	1791.66	1533.52	3599.16	4994.12	2545.47	2146.38	4188.71	3985.35	3771.62	2502.26	3186.93	5582.86	2930.96	3045.89	4061.96	3743.64	2098.22	3643.36	5477.7	4242.66	3136.86	3918.03	4755.43	5536.29	5244.59
											9.6	3145.58	1810.48	3182.32	2069.12	3168.95	3358.31	3996.74	4002.87	4111.51	2567.48	2703.77	4335.81	2435.56	2093.87	4364.32	3620	4223.21	3046.67	1461.7	3798.84	4136.23	1125.47	1182.8	3711.45	3580.96	772.705	2723.71	4103.12	2755.48	3037.4	3162.06	5442.52	4499.11	5095.02	4784.21	4631.81	5373.83	3642.95
											9.61	3077.53	1973.55	2489.61	3050.05	3975.38	3425.42	3765.57	4307.92	3001.24	3678.81	4150.98	4595.28	2233.31	2880.17	3550.61	3457.94	3153.11	3261.22	-835.251	3919.96	4554.38	1099.61	2568.23	1962.36	2084.82	1753.59	1291.47	3442.45	2002.89	1877.96	3528.4	4862.55	4005.49	5126.59	3272.41	3741.45	6849.23	4802.6
											9.62	1993.53	1571.08	4000.8	3736.41	1594.75	2882.34	2913.31	4358.85	1298.41	2533.98	1317.47	3642.01	2193.29	3108.82	3400.41	3553.42	2411.09	4080.86	1107.53	3822.51	4805.65	2578.53	2817.52	2123.16	2598.32	1822.55	1813.25	3279.03	1391.52	1544.4	4579.77	5501.69	3076.63	4317.32	5295.31	3699.89	6533.93	3837.72
											9.63	2817.52	2500.41	2575.88	1608.96	4055.52	950.888	1804.36	3830.94	974.763	2472.16	3650.92	2625.03	2366.93	3374.98	2515.33	2728.21	2204.64	3686.6	864.657	1303.94	4401.13	1000.87	3799.67	1758.61	2890.12	2349.44	437.679	4831.05	3978.66	3411.64	3461.71	5694.51	4764.25	4665.93	4286.32	5424.77	5856.01	3619.61
											9.64	2414.67	2829.69	3330.11	3212.97	4214.62	1511.6	2785.01	3478.6	3066.76	2424.38	1444.88	2577.55	1477.18	2005.14	2365.39	3133.86	3834.54	3351.29	-634.974	3294.28	5172.5	2261.96	1922.44	2120.02	2960.39	1301.8	1604.84	5590.69	4095.69	2593.96	2064.51	5902.65	4656.96	5124.37	4534.86	4597.78	6075.1	1580.62
											9.65	2790.23	547.745	2606.18	3168.63	3155.45	2055.88	2643.05	4617.26	2266.47	3010.08	2940.88	3062.77	1641.02	3363.65	1789.79	3962.57	3499.41	4467.23	998.348	2525.36	4445.6	2626.23	3040.65	1184.12	3151.45	1938.29	1909.57	3340.81	2032.39	2922.45	3153.12	6026.41	3925.12	4118.34	4615.2	4685.73	6165.21	4037.52
											9.66	3179.13	1966.99	3313.6	2523.8	3312.96	2716.76	3489.81	3373.09	2185.44	2809.54	2569.52	3784.86	671.332	1977.2	1953.48	2925.32	2396.29	4343.67	130.707	4161.91	4431.06	2079.76	1711.17	3145.92	3016.76	1046.53	3014.43	3811.78	1934.17	1747.71	4310.77	5319.56	4248.33	2682.31	4737.05	4574.9	5538.83	3980.77
											9.67	2824.23	1466.28	3874.71	3867.1	2992.34	1963.25	3233.7	3992.49	3033.71	2287.19	1913.09	1417.34	1807.3	2063.25	3171	3082.04	4085.9	4935.76	816.305	2618.94	5110.35	4675.44	2734.95	2321.96	3949.89	1997.08	3727.59	3688.11	2288.21	2229.24	4177.65	5228.01	4158.02	2691.16	3724.55	5963.68	5208.04	2420.87
											9.68	3344.29	1209.04	3252.83	4306.58	3994.9	1018.03	4262.07	3168.88	2477.27	2071.59	2100.5	3030.99	1699.34	1808.1	2633.03	4426.07	4863.53	3912.9	1564.72	3543.65	5262.93	3260.57	1394.54	2811.82	2179.4	2072.54	3256.4	4365.24	2531.39	3426.62	3377.11	6132.61	4231.9	3766.4	5324.55	5542.7	5269.78	3788.65
											9.69	1760.6	1187.43	2590.46	3781.8	3932.68	1462.56	2816.04	3830.32	2791.3	2394.75	1954.45	2877.55	845.261	2258.89	2971.95	4389.16	4666.41	4087.39	1794.63	1911.24	5698.62	2672.09	4257.36	2586.39	4950.76	1107.64	2514.61	3029.41	2103.65	1456.52	4693.92	5530.61	2927.51	4903.67	3918.23	2995.99	4842.7	2030.48
											9.7	1470.17	990.909	1802.03	2842.56	2850.59	1435.99	2572.93	5009	2632.05	4146.43	2850.72	4598.49	2146.2	1653.05	2166.39	3382.19	3607.5	3323.69	1484.53	4528.5	5451.95	1528.41	3552.75	2837.89	4183.91	2415.96	1495.28	5050.01	5078.45	1150.1	3346.02	6094.72	5393.22	4912.96	3821.37	4422.5	5858.6	2828.92
											9.71	2234.91	3947.05	1542.14	2461.29	2109.88	2267.94	4420.35	3738.9	2592.13	2889.89	2603.29	2946.84	2458.39	2780.58	1470.56	3864.73	4115.62	3731.29	1395.44	3219.85	4269.22	2128.99	3322.8	3613.41	2986	471.438	1479.85	3325.12	1612.05	2764.84	3227.89	5065.87	4954	3369.98	4933.99	4616.62	6022.05	3067.2
											9.72	1920.79	1584.08	2297.5	3078.41	3000.59	2210.78	2646.5	3358.62	3869.05	2095.34	2957.89	4422.28	592.664	3165.26	2528.03	2454	2711.42	2704.93	1687.4	3174.8	4047.12	2864.71	3482.29	2645.08	2426.37	2291.3	2997.66	4649.58	2917.01	3689.61	3434.78	3475.92	5546.63	5133.44	4621.85	4893.49	6416.24	3504.47
											9.73	3259.29	2520.42	2201.7	1965.39	2487.67	2157.81	3151.74	4235.14	2650.39	2600.39	2636.26	3809.47	1850.24	2776.49	1757.61	2855.94	3287.25	4653.59	2488.28	3756.4	2761.94	3929.67	2077.27	810.935	4293.39	3622.65	1681.93	4028.66	3006.8	3658.09	3133.41	5332.14	5011.16	4517.02	3267.66	4131.06	5251.35	2722.26
											9.74	2365.54	3638.37	3246.24	3284.03	3233.9	2173.51	2944.13	4473.17	2761.64	1269.66	3284.09	4362.43	755.841	2525.47	3224.24	3648.1	2216.21	3787.72	995.354	2993.17	3788.55	3143.1	2941.93	2316.57	2552	1301.64	1007.16	3482.3	3865.71	3263.97	2916.86	4897.75	3048.69	4071.62	4183.2	5515.27	6193.93	4650.03
											9.75	1552.09	2668.75	3909.63	1899.12	3596.78	2099.03	3547.49	4449.78	2661.04	2923.35	1896.17	2102.07	1570.92	3647.22	2843.63	3819.92	2550.39	3472.37	1521.87	3265.31	3371.74	3916.32	2185.23	3654.91	3672.72	1751.94	2470.09	2681.95	2555.41	3455.66	2983.75	5823.16	3265.97	4816.91	3490.55	3654.86	4555	4672.1
											9.76	1644.82	3151.98	3237.21	1877.04	1938.13	1528.73	2348.94	4717.08	2291.69	1806.87	3504.59	3406.98	1456.16	2259.96	2366.43	4216.51	2058.41	4652.09	1608.84	3470.98	3119.59	1292.31	2562.87	3418.77	2794.3	1860.39	2138.41	3301.09	3057.71	1966.71	3133.73	4133.77	4098.48	4862.61	3623.28	3419.54	6909.45	3755.78
											9.77	2126.22	3262.72	2535.82	2131.45	2335.39	1685.45	3879.31	5556.06	2175.05	3932.01	4810.62	3745.73	831.344	960.008	1522.07	3746.48	3058.22	3116.72	2194.61	3728.46	4749.98	2647.6	1821.46	2829.93	4834.05	2039.77	2555.36	3031.53	2854.37	2779.37	2747.07	4201.37	3848.55	4104.67	4794.93	4379	6884.98	4742.09
											9.78	2329.76	2231.81	2752.12	3600.29	2268.09	2260.58	3093.84	4286.39	444.465	2238.92	2029.29	3802.23	1888.75	1995.99	2798.38	4080.06	3603.92	2015.78	893.428	3487.16	3918.28	3077.85	3538.77	1810.16	4054.92	2035.04	2893.7	4856.74	2978.71	2188.53	1103.67	4925.22	2921.92	5084.85	4257.93	5322.7	5215.25	3820.62
											9.79	2763.86	2638.76	2847.12	2069.73	3851.07	1665.12	2978.86	6012.74	1649.88	2362.62	2983.88	2798.15	1180.9	3537.13	3750.18	3970.87	2427.14	2649.06	255.6	3421.47	3999.45	3876.3	2589.76	1805.79	2799.49	1832.81	1835.4	4175.17	3065.65	840.452	2833.65	5098.82	3988.22	2800.78	5501.77	3463.88	4056.74	2574.87
											9.8	2987.03	3502.61	2642.55	2223.64	2126.91	2363.41	2372.19	4890.64	752.187	2102.69	3061.41	3049.58	2528.02	2315.06	3168.07	3700.35	2381.3	5164.46	2505.99	3981.36	3603.17	1526.28	2044.77	2448.08	4033.84	1970.96	1337.34	4121.77	3633.43	2838.01	2537.96	4851.76	3692.68	4276.15	4507.97	3913.76	5492.32	2860.23
											9.81	2960.84	3838.24	3195.35	2483.88	2566.02	1467.96	2244.31	4030.47	1445.26	2806.96	3210.68	2850.96	1662.22	1230.53	2198.16	3279.6	2670.47	4289.83	685.562	2052.91	5022.48	2917.43	2679.72	1621.5	3741.66	1508.5	740.121	2252.85	2400.45	2941.68	3167.2	7154.57	3246.78	2962.47	4978.59	3806.65	4031.19	4340.2
											9.82	2562.72	2966.4	2535.93	2556.14	3048.21	1049.36	3225.35	5170.02	2068.44	2671.82	3756.27	3719.77	1851.21	2207.08	2589.75	2256.38	2271.56	2888.68	1931.79	3041.8	5797.02	2501.13	2098.24	2221.37	3458.87	1383.71	1244.66	3968.57	1018.47	5349.29	2377.08	4668.73	3590.78	3355.59	5012.95	3678.98	5942.29	3575.92
											9.83	3983.08	1707.61	3541.61	2469.97	3008.49	2723.27	3940.7	6141.56	1481	1758.19	3574.9	4851.89	1700.09	574.399	2260.25	3002.26	2392.97	3925.52	1588.82	2577.39	5041.75	2910.94	821.124	2628.01	2776.4	2894.17	1390.25	2689.93	1768.19	2911.28	3487.08	4050.63	3172.94	3913.14	3812.29	4507.94	6039.89	3861.32
											9.84	3017.85	1800.19	3875.85	2238.97	2816.95	2209.21	4349.88	4620.24	2843.95	2731.47	3168.96	2023.84	2765.25	1929	1876.91	2419.38	3064.24	1642.39	579.108	3541.01	5867.03	727.834	3458.32	2297.74	3514.61	2911.61	1736.86	3438.85	3392.94	1635.04	3817.59	4318.26	2732.25	2971.06	4128.76	3427.17	4433.66	2283.65
											9.85	1710.16	3833.83	1886.38	3125.64	2550.49	2356.3	2954.16	4202.8	2547.24	3040.47	2799.89	2235.98	2870.19	1561.87	3168.37	3047.4	2382.49	2920.4	431.5	4130.98	5312.68	2962.66	3696.4	2358.14	3877.29	694.715	2439.78	4532.93	3419.25	2713.43	4200.87	6733.05	3352.32	3299.41	5206.74	2447.75	3694.44	3846.27
											9.86	3108.83	1946.41	1652.64	4377.22	3291.76	1186.27	2981.86	3655.72	2266.2	3553.37	2570.62	4088.78	3315.53	884.082	2299.88	1653.33	2441.92	2932.38	2510.81	4459.55	5494.46	2357.49	2644.27	1409.57	3781.36	1379.06	2615.46	3448.18	3462.43	2374.29	1885.12	4005.19	4233.43	2657.24	5352.66	5803.54	4557.42	3722.68
											9.87	2729.02	4418.93	3700.88	3293.63	1561.13	1926.97	5241.52	3003.96	2895.72	3231.8	1411.39	3486.54	2733.61	2302.21	1235.81	3550.39	3031.18	4377.59	1718.65	3211.24	4684.23	3363.38	3447.19	3215.26	3829.89	2074.5	2127.82	1745.92	3438.03	1624.16	2543.51	5298.22	2765.63	3577.18	4616.15	4901.76	5883.65	4095.74
											9.88	2212.55	2807.75	2944.15	1716.53	2727.18	3015.84	3448.07	4103.99	1908.69	2230.38	3909.28	3485.46	2377.14	1901.16	2490.35	3771.34	1758.01	4008.88	1615.96	2015.46	4033.17	1964.24	2165.76	1548.54	3221.62	1540.51	2608.43	2813.7	2752.64	1503.05	2650.04	5352.52	3063.75	2778.58	3500.45	4809.91	5714.73	4071.49
											9.89	1873.4	2100.94	3689.68	2702.62	3216.57	3355.6	2217.08	5297.35	1356.19	1687.63	4496.98	4523.66	2476.22	1957.53	3616.25	3218.22	3670.62	3158.1	1341.91	2406.83	5562.29	2599.06	3231.12	1119.58	2979.36	1805.19	1959.06	3874.03	1641.28	1830.26	2367.85	5941.29	3705.02	4525.75	3989.46	5452.28	4969.25	4080.61
											9.9	2084.99	2405.05	2840.97	2478.77	4655.99	2850.43	3803.13	4392.58	1803.32	4056.26	1321.9	4585.46	2171.27	2116.88	3265.93	3333.8	3342.39	4577.82	2045.77	2475.81	4892.27	2164.32	2365.73	2721.93	3236.94	935.909	1632.17	1671.34	2401.59	1857.28	5410.86	5191.36	3915.95	5669.85	2873.39	3667.79	5623.31	3637.76
											9.91	3706.19	2653.93	3121.73	2192.85	2968.31	1961.09	2769.15	4424.86	1.91153	3471.44	1092.54	3352.86	1161.86	2150.52	1751.61	3091.32	2803.72	4387.1	703.494	3350.3	5436.66	2266.87	2869.38	2217.97	2674.06	426.428	2016.99	2930.7	1708.18	2634.36	4249.74	6234.06	3224.12	2719.02	4198.31	3817.22	5781.9	3277.63
											9.92	1861.27	1444.58	3103.67	2361.71	3438.87	1450.47	3105.59	4187.66	1783.12	2533.82	2693.88	3945.81	1230.11	1448.31	1468.63	2878.2	2793.59	3393.37	2396.7	3090.65	4290.68	2790.69	2078.2	1323.23	4483.71	1707.32	1707.58	3318.06	1230.61	3275.07	1794.51	5214.87	4895.97	2590.69	3540.39	2833.9	4804.19	3426.59
											9.93	4464.25	1886.06	3233.93	2603.08	3239.66	395.634	1792.45	3413.1	2652.72	1957.62	2494.21	2106.13	2183.42	3233.19	2623.25	2672.04	1579.47	3058.36	1974.47	2934.76	2987.39	2732.97	2019.97	2326.65	4910.19	2315.57	1831.65	4555.47	1902.43	2771.53	3127.07	4965.91	5295.02	4657.4	5532.51	3022.68	5795.72	3793.95
											9.94	2578.61	2779.91	3271.47	2698.15	2884.11	1233.53	2165.59	3961.33	2330.61	2212.21	1763.06	1519.16	2066.2	3097.05	2794.51	2926.62	1771.46	3309.96	1339.28	3355.65	4246.92	2701.53	3302.85	1252.51	3192.53	1822.15	1225.14	3648.47	2756.09	2002.3	2083.34	4184.04	3716	4382.78	6699.97	2748.99	5457.34	2730.6
											9.95	2256.63	2209.08	1188.86	2328.38	2795.8	1601.87	2766.59	3665.79	4675.4	4071.59	2087.57	2270.52	2336.92	688.343	2729.78	3346.93	2257.64	3642.27	968.796	3589.41	5593.49	1379.39	3993.27	1990.54	3021.13	1136.89	2859.37	3136.63	3268.27	1427.51	3603.81	4400.56	2933.63	4713.36	5249.3	2763.83	6537.66	3840.32
											9.96	2092.35	2823.58	1650.78	1786.11	3051.8	1587.58	3241.8	3693.35	2821.32	1819.52	3268.08	1840.94	1582.07	1354.49	3199.18	4207.86	3742.26	1506.18	1649.94	4473.72	4070.89	3234.55	514.244	2523.56	3672.49	1716.46	2516.98	3976.47	3284.24	1410.85	3084.89	5110.1	4697.1	4213.34	4169.75	3694.8	5419.33	4166.21
											9.97	3483.18	2071.42	1278.08	3081.5	3906.57	839.346	3424.84	4707.44	2609.68	545.443	2199.17	3142.77	1680.61	1271.02	1450.74	3904.67	4271.64	3514.21	1522.17	2750.51	3307.5	2935.83	1138.68	2460.24	2638.65	2602.34	1731.42	4141.16	3966.44	3478.23	4103.32	6711.12	4277.83	3550.74	3904.99	3568.64	6421.18	2578.74
											9.98	3186.99	2705.84	2311.52	785.393	3496.12	543.57	4724.1	4747.7	2111.39	2270.51	3529.38	3943.57	1892.86	2046.49	3168.01	3550.54	3069.11	3708.99	107.423	2234.47	3816.75	1916.12	1624.71	896.258	3654.55	1079.15	904.799	3538.13	2582.35	3774.22	5426.22	5140.22	3740.25	4058.72	3737.78	3326.33	5218.47	2703.72
											9.99	3021.32	2578.41	947.32	1826.15	2900.82	1895.96	3596.22	4315.28	1986.03	2877.4	2862.48	4880.32	1872.28	436.901	1811.38	2772.49	2703.28	3047.98	1151.49	3515.51	5150.78	466.392	3611.24	2281.93	4104.96	1319.46	2077.78	4687.62	1790.77	1021.95	4817.92	5124.49	4361.69	3031.84	3318.28	4782.75	4764.34	3259.22
											10	2645.06	2218.67	3026.59	3181.05	1691.96	2323.66	2580.91	4587.77	1441.53	2307.23	2098.93	3855.51	946.96	69.5587	1991.68	3037.26	3515.53	2596.03	1452.49	2752.64	5401.13	4793.58	2436.76	1996.99	2422.09	3241.48	1311.42	2539.56	1192.36	2999.21	1493	5881.97	3427.79	2605.84	4368.21	4607.49	5005.27	3974.55
											10.01	1791.88	1208.52	1799.74	2922.71	2909.65	2877.29	1612.16	4045.07	3445.51	677.453	1791.81	4479.46	1971.08	517.433	1677.5	2994.14	1529.41	2519.3	1534.59	3876.41	5118.55	2563.56	2016.54	2942.98	2061.47	1170.22	2430.19	3576.13	2525.64	2359.77	3052.72	4957.85	4509.63	3765.61	3070.84	4607.82	5874.67	2318.44
											10.02	1891.26	2760.49	1524.9	2013.49	2839.79	2120.72	2973.95	4235.63	1953.61	1247.88	1736.43	4431.42	1097.67	2598.43	1491.26	3058.71	3439.38	2939.66	675.903	4072.48	4150.85	2768.78	2382.19	2412.4	2228.78	1354.15	1054.08	3832.83	2797.6	3480.77	3279.36	4606.34	4413.46	3914.71	3163.48	3143.31	6055.58	1284.15
											10.03	3214.9	1303.66	2022.02	2255.22	2787.05	2750.9	3284.27	3549.93	1518.05	2449.34	3261.24	3666.47	2339.31	2073.97	2010.63	2526.6	2244.8	2008.8	1653.84	2505.07	4874.23	2668.68	2290.35	3291.87	2466.1	654.81	2240.77	4185.58	3156.61	4992.35	2841.32	6732.26	4023.9	3527.89	4011.59	4695.06	5286.86	1896.48
											10.04	2546.07	3218.34	1978.87	2799.03	3857.16	2589.46	3852.24	3652.93	3701.94	2582.37	2185.7	3244.42	1956.93	3193.16	2091.05	2565.69	3245.47	5351.25	2458.19	3465.55	4628.4	3061.82	2806.45	1881.65	2123.84	2451.06	2082.38	4857.62	2713.21	2896.5	2626.71	5337.89	2837.91	3566.67	4823	4645.88	6825.16	2784.41
											10.05	2894.86	1844.49	3040.7	1932.71	3078.32	568.162	3680.77	4445.87	1270.57	1846.36	3186.8	2902.55	2269.33	1649.38	1254.32	2408.55	2813.64	2819.77	1707.68	3649.98	4028.25	2855.96	4972.87	3963.5	2381.67	1935.47	2567.73	3237.82	2528.37	3668.65	2559.02	4575.09	4512.52	2326.99	2974.86	3725.07	6356.93	2864.4
											10.06	2691.89	470.112	2322.55	1964.75	3170.66	1009.13	2455.14	4115.95	2229.92	858.186	3360.68	2722.73	2019.12	3120.44	2198.76	3469.22	4023.12	3698.73	1389.89	3183.91	5470.85	3202.86	4214.56	3218.59	3502.25	3159.85	1907.36	4142.06	1576.56	2343.23	3627.82	3738.67	4643.02	2917.19	3682.65	3515.26	4630.3	2792.53
											10.07	2004.99	1993.67	3087.99	3805.87	4219.08	2635.54	3474.76	5117.69	3251.49	1513.66	2673.01	3085	1444.78	3876.53	2765.53	3608.3	2686.21	4893.18	1653.04	2452.06	6655.43	3112.39	2673.67	2775.39	4176.25	892.076	2104.94	3097.71	876.575	1494.97	2345.83	4187.65	3899.43	3407.72	3362.58	4727.23	4375.88	2806.45
											10.08	3460.5	1293.46	2735.91	2222.41	2485.13	1555.32	1187.69	3719.46	2931.15	3541.68	1481.08	3225.61	1639.9	1204.32	1572.53	2479.1	4093.72	3567.21	1815.23	3177.77	4747.37	2760.5	1367.35	1283.66	3150.22	1605.7	2720.5	2196.91	1875.71	2108.09	2586.7	5877.85	4455.67	4304.15	4816.18	4844.32	5003.36	3216.71
											10.09	604.949	2243.61	1793.04	2307.19	3141.56	2166.63	3290.26	4270.66	2621.71	2933	1478.35	3450.49	1506.02	2547.32	1905.13	2433.98	2857.68	2020.08	1563.9	3769.8	4867.79	4085.46	3479.11	2138.12	2773.57	1426	1961.16	5189.33	663.203	2340.69	1757.04	3950.12	3317.47	3641.35	4045.64	4291.57	5050.86	3520.75
											10.1	1775.83	1838.83	3894.34	2560.07	3366.05	1635.66	3152.17	5095.55	1639.09	3107.28	3694.11	2575.62	1320.26	800.754	1443.74	3763.37	3522.86	2995.02	1953.27	3747.81	3282.74	4483.52	3271.8	3445.95	2382.55	1625.9	2442.47	4077.64	712.516	3651.8	3353.9	4356.82	3173.96	2540.36	5313.98	4805.57	5032.01	3347.73
											10.11	1702.58	1961.17	4624.25	2019.1	2748.55	2758.85	3269.63	4323.73	2056.09	1345.84	2347.89	4122.2	1597.22	2153.83	1137.21	2551	2224.06	2970.69	1930.86	2224.93	3095.4	2628.44	2161.99	2399.36	2980.97	410.444	2026.25	3907.02	1613.17	2251.25	3088.3	4552.34	4480.63	3019.07	4075.94	3097.22	5565.2	3742.44
											10.12	2763.7	2546.13	1356.68	1504.56	2535.36	1687.99	1384.52	5383.26	1357.86	1771	3828.23	4180.78	886.774	1693.49	1922.82	3414	3336.54	3244.87	2120.28	2744.47	2507.37	1421.88	3070.05	1843.67	3013.35	216.011	1446.02	4148.56	2656.34	1866.27	3874.11	4861.24	3265.07	3315.57	4382.4	3628.43	4325.22	3821.89
											10.13	2199.56	2194.45	2218.63	4099.78	2076.77	2157.18	3483.35	4321.8	2109.58	993.596	2849.52	3026.34	3.37946	2047.4	1259.29	3400.41	2053.55	4004.46	2189.23	4365.76	3812.55	2193.12	2654.28	2002.3	3967.96	1450.83	1115.13	5148.45	2736.79	3201.61	2610.64	3906.19	3504.22	3761.4	4076.25	4832.4	4586.58	4153.13
											10.14	1836.41	2146.44	2912.81	2298.21	3484.92	1055.75	2518.67	3833.8	2956.08	1351.51	3252.68	3100.12	1493.92	292.437	2220.35	2866.7	2436.9	2542.03	1571.7	3246.66	5206.49	2162.71	2465.94	3944.81	3077.06	843.305	997.214	4522.55	1633.47	2246.66	2411.35	5087.25	4548.7	4415.35	5057.25	3560.86	4070.21	3899.48
											10.15	2009.49	1242.28	3258.19	2260.31	3670.18	2499.14	3954.3	4526.61	1830.43	3621.58	3096.71	3398.33	2292.37	2540.7	1432.16	3373.64	2135.54	2480.12	224.284	3520.47	3958.6	2400.38	2876.07	3453.56	3444.85	1081.51	1671.5	4014.27	2988.74	3070.39	3148.32	4166.75	3833.57	4896.58	4190.61	1651.38	6202.91	5287.49
											10.16	844.937	2742.56	2040.35	792.368	2763.5	1907.62	1769.46	5082.98	2756.86	3156.99	2906.5	2670.22	1152.03	1358.34	2201.36	2531.33	3034.32	2564.97	1257.52	3027.62	4577.68	1743.1	4108.74	2054.94	2079.71	1721.89	450.261	4618.85	1572.27	487.175	2639.29	4265.94	4602.23	3384.71	4654.15	3713.56	5976.64	3904.32
											10.17	2255.08	2676.21	2419.83	2646.5	3230.68	2131.58	2283.08	5365.62	1791.95	2380.74	2386.37	2975.7	2240.96	1290.71	2985.02	3234.19	2760.47	3014.33	3500.18	3364.78	4519.92	2967.99	3785.23	2101	3420.42	1115.12	649.953	3272.62	2864.55	3152.72	2141.43	5342.72	3467.1	3800.93	3922.66	4674.87	6695.98	3889.85
											10.18	3016.57	2245.44	2874.18	3806.57	2913.81	3287.06	2214.63	4068.03	2334.66	1628.03	2466.79	2806.52	2608.01	1855.92	2042.66	2820.35	2431.14	2371.82	1517.02	4334.15	4881	2082.37	3927.48	2068.5	2807.22	2791.08	316.012	2254.78	1979.67	2591.67	2346.75	5730.67	3498.47	1828.94	4872.63	4210.4	4585.24	2328.73
											10.19	207.946	1501.72	2768.57	3321.96	3359.75	1670.36	3597.3	3456.71	3093.71	2512.8	3100.45	3584.85	767.091	2798.75	1104.23	2617.3	3958.07	1641.66	2543.57	3266.57	5998.69	1659.51	3303.21	2209.08	3209.6	2328.82	1273.4	4770.92	1390.55	3218.8	2741.61	3333.14	4222.77	2844.29	3804	3679.41	6619.63	2528.3
											10.2	1255.83	598.479	3216.15	2195.16	1815.88	1940.32	3202.75	4260.07	2053.96	1537.6	3267.52	3902.78	2009.84	3419.44	1092.78	4101.7	2462.84	3073.99	1470.01	2877.49	4224.33	1097.86	2876.89	2578.61	3239.11	300.63	1777.69	4677.71	2389.04	2465.71	1309.5	3838.13	3144.34	3534.37	3881.74	2678.28	4681.09	2827.2
											10.21	2212.25	1817.72	2010.73	1561.03	1983.01	2433.96	2775.1	4791.98	2945.49	1691.33	2871.23	4001.06	1948.15	1980.14	1220.78	1588.4	2697.53	3465.47	1017.26	4093.33	2489.36	3000.4	2851.59	2842.62	3911.32	1520.14	2946.09	4389.3	1562.35	2133.32	3946.84	4604.09	1548.23	3572.73	4378.87	3532.18	6294.07	3188.72
											10.22	1784.03	915.079	3746.76	1561.15	3593.65	1620.92	3771.27	4157.31	2698.21	1014.58	3413.32	3310.33	1687.08	1375.87	1853.62	3599.19	2701.34	3015.2	419.768	3559.44	4610.68	2473.02	3558.17	1785.82	2893.15	2143.52	2813.66	4457.55	3898.68	2512.61	3949.66	4296.97	2122.54	3875.76	4266.21	3125.49	3531.53	1854.81
											10.23	2050.73	847.077	1787.38	2688.18	2582.57	663.548	4060.24	4930.83	1273.64	3375.09	2330.45	4077.82	2078.81	2739.35	1596.91	3043.2	2700.74	4781.95	660.456	2918.97	4742.86	2036.81	3563.14	2722.43	3545.85	3039.36	1941.65	2729.54	3649.53	3844.64	2689.87	3307.51	2595.43	3952.73	3713.75	4152.1	5367.09	3478.42
											10.24	1388.7	2160.76	1840.37	2638.63	1383.37	586.044	4159.33	3171.41	3715.24	2216.23	1665.69	4732.86	2035.36	1657.31	1402.95	3304.42	2246.33	3028.4	2002.39	3050.14	5639.65	1974.87	2222.81	990.659	3070.61	595.276	2675.31	4450.08	3523.99	2980.94	3927.18	4851.82	2051.45	4315.98	2736.71	3236.24	4731.12	3759.57
											10.25	3301.99	1700.74	2900.79	2539.59	1870.28	1468.78	3614.56	5126.89	2002.93	2842.08	3159.61	3715.63	1673.47	2324.69	1265.89	3450.63	2978.8	3804.27	1601.56	3528.67	3704.03	2520.15	2431.31	2240.89	3207.72	2580.51	1584.45	4291.61	3042.39	2173.41	3408.55	4210.93	3730.86	5078.43	4462.35	3266.15	5699.25	4100.23
											10.26	2149.52	1649.97	3575.95	2679.65	1657.42	1497.63	2975.63	3941.12	2576.49	1534.63	2815.11	4578.87	1447.34	2875.11	1355.29	3651.43	3164.66	4753.74	793.874	2616.04	3102.33	2542.54	2723.83	952.203	4460.46	2716.42	456.125	3271.31	2021.3	2183.71	2921.3	4163.82	5074.17	5142.78	4602.77	2580.87	7386.61	4306.41
											10.27	1311.01	1943.77	2518.91	1459	2831.43	1226.84	1993.57	3994.49	3140.23	49.0287	2282.95	4675.04	1011.98	2108.98	2145.36	4079.86	3094.36	4623.81	1377.26	3303.65	4732.74	2660.26	1754.65	1856.52	2850.99	2163.66	762.687	3692.49	1352.58	2279.17	3094.38	4645.81	3995.32	3150.68	3685.51	3394.65	5770.88	3861.3
											10.28	1987.47	2421.59	1250.1	2746.03	3399.83	1786.62	2731.08	4584.09	747.544	1577.53	1446.26	2748.28	900.093	1410.98	2190.96	2633.74	4092.17	3991.75	1656.79	2620.01	4232.83	2904.73	3669.99	3089.11	2913.27	1715.65	1115.94	3732.48	1412.34	2197.53	2701.55	3803.17	2789.05	3288.33	3091.84	3737.12	6122.14	1684.57
											10.29	873.457	3047.66	2797.82	3159.67	2960.6	2247.76	3070.71	5773.78	2572.48	843.556	1829.83	2877.35	798.846	1239.57	2916.87	4362.19	3247.91	2752.82	2143.08	3655.65	4443.5	2513.58	3944.86	1490.77	2730.91	1428.8	3181.94	3340.92	1776.93	1971.02	3286.29	4027.76	3884.53	1988.78	4131.19	3162.39	4675.86	3341.45
											10.3	1608	1724.61	2620.82	2489.44	2517.13	1107.25	3499.63	3950.75	2682.77	2856.69	2526.91	3509.07	1256.26	1210.06	1441.44	3467.84	3369.49	3477.94	2718.26	790.726	5884.61	3221.17	2616.65	960.733	4277	393.532	1613.38	3719.89	1846.6	3724.21	3185.86	3959.95	4665.88	3206.12	4369.15	3935.53	5697.07	3294.72
											10.31	2045.86	1675.06	2120.49	2332.09	3785.97	592.651	2560.84	5719.76	2487.92	2486.78	2966.87	2280.16	1991.11	1971.6	3644.43	3603.92	2589.75	2812	732.074	3945.97	5422.22	2267.33	2106.39	1124.97	2712.31	1112.77	2594.9	3065.3	2939.16	3131.99	1261.55	4227.35	4097.33	2857.98	3180.55	5499.47	4201.12	2731.95
											10.32	2120.41	2198.49	2357.43	2325.11	2213.77	431.429	2148.06	5033.87	1714.82	2924.06	3663.13	3730.09	3129.94	731.498	2559.8	2586.96	4052.46	2595.27	2023.56	2921.77	5363.93	2264.32	3313.82	2420.96	2483.32	1623.99	1831.23	3527.62	929.606	1449.84	3292.4	4297.84	3477.16	2082.07	3106.22	4089.08	5218.69	2848.24
											10.33	2334.07	2763.59	3033.89	2321.51	2749.61	1070.06	3182.23	4677.65	1097.73	1313.68	2897.26	3658.32	1894.35	1490.16	1540.61	2609.69	2051.86	2841.18	1144.6	2779.66	5469.73	2820.47	2423.18	2500.04	2918.62	1591.98	2105.05	3916.88	1609.55	3045.91	3500.57	3825.5	4286.62	3902.03	3469.81	3898.44	5635.12	2569.5
											10.34	1232.38	1694.14	2107.67	1746.66	2902.04	1423.19	3761.78	2778.02	2099.59	1683.7	1824.11	3841.33	-66.0859	1431.92	2287.43	3517.19	2951.07	2986.81	2239.95	3988.89	5635.21	2083.44	1587.95	819.455	2883.44	-155.389	1803.84	4051.93	2088.05	2000.88	3751.17	4341.61	4232.6	3807.88	4780.68	3945.55	5812.82	2980.36
											10.35	2040.34	1747.52	1452.01	2682.26	2432.42	1407.53	2282.84	4358.01	1700.52	1203.49	1645.87	3643.84	2273.61	3438.03	995.537	2054.05	1987.02	2968.24	1985.46	3764.74	4996.66	2036.86	2970.56	3637.66	3280.83	867.368	1599.79	2878.47	2727.95	1461.25	4554.12	4313.4	2779.71	2804.23	3847.09	2758.41	5884.26	3889.26
											10.36	810.084	1945.57	1489.33	2201.39	2016.97	794.652	2436.16	4974.66	2948.46	1118.45	2218.11	4517.34	2404.28	1554.43	1741.7	3119.45	2459.92	1957.97	2880.08	4034.31	3135.19	2286.44	1316.17	2210.29	4304.69	795.14	822.457	3949.55	1557.88	2210.68	3664.51	4742.67	3312.34	3906.75	3377.89	3972.53	5411.53	3279.21
											10.37	1205.7	2264.48	1828.79	1885.14	595.386	2308.81	4887.27	4521.87	1894.11	2067.64	956.835	2868.39	1119.12	2590.41	3116.72	2187.88	3265.61	2018.44	1457.29	2507.25	2783.99	2654.3	2620.97	1425.31	3624.86	1158.08	2618.64	4239.55	2244.39	2893.55	3125.4	3775.11	3036.88	3928.76	3194.92	3684.97	5269.2	2196.61
											10.38	1602.11	2044.3	3221.97	2287.1	2294.88	1669.37	2809.89	3828.94	2914.93	1627.44	1744.01	2274.55	33.7326	1939.16	2285.23	2627.84	2871.74	4677.97	1200.95	3154.93	3461.75	3212.71	1536.72	1349.55	2520.55	1729.02	1167.49	4340.12	2349.41	3266.03	2134.3	5621.42	3594.14	2370.98	3897.04	3754.3	5369.14	2212.84
											10.39	831.844	1903.19	3303.88	2540.16	3054.53	2023.04	2028.68	3214.2	1329.73	2384.96	1442.25	2725.21	1554.43	2299.46	549.708	2835.42	1641.32	2703.9	2086.92	4221.18	5733.57	1701.02	2369.51	2320	3984.78	1074.73	2490.05	4086.3	731.991	2660.98	3470.24	4793.9	3637.74	2691.38	3382.49	3227.8	4967.65	3396.95
											10.4	977.545	1443.23	2702.07	1756.88	3875.92	3220.07	2287.14	5279.78	2766.49	2727.21	3002.49	2373.09	1549.04	771.056	1707.92	1596.4	870.587	4730.5	1969.99	4033.56	2629.28	2987.34	2168.4	2088.08	3388.92	2601.45	2334.16	3748.3	1521.15	1739.23	2890.34	4526.73	2640.19	3311.82	3873.38	2686.44	7393.98	2567.5
											10.41	2016.96	2209.91	1981.38	1509.05	3704.87	796.769	3027.75	4482.99	2731.86	2129.77	2292.18	4472.3	1783.89	1265.02	2030.81	2625.29	2332.77	3487.55	2028.34	3719.89	2721.55	2762.4	1906.49	2573.61	3493.57	1054.21	1452.21	4297.43	783.799	1611.03	3225.59	4773.76	2719.29	4523.51	3792.12	3306.51	5088.32	3369.48
											10.42	687.095	1235.79	3514.1	1297.74	1916.01	1369.98	2889.25	3275.68	2135.17	411.627	2426.87	3866.77	1251.38	2859.14	2396.96	4003.03	1953.79	4369.44	1469.17	3342.85	3560.2	2313.47	2268.9	836.078	3790.98	1974.7	2044.61	3969.8	2192.28	2304.78	3805.37	4400	2756.35	2157.79	4065.99	4056.82	5209.26	2580.38
											10.43	2127.48	2317.89	947.315	856.861	1777.99	2047.36	4048.28	4129.45	2640.51	1899.27	2593.84	4383.56	712.489	1525.03	2008.3	3086.61	2731.3	3813.95	1389.83	4316.45	3723.57	2098.32	3465.11	1291.01	1856.13	374.65	871.31	4430.91	1845	3444.55	3372.73	4900.76	3033.03	4159.65	4083.32	3462.92	5027.89	2024.25
											10.44	2877.37	2053.21	2424.26	1599.84	2723.48	1139.62	2687.71	3919	3189.75	3062.36	3020.85	3322.03	367.08	1274.27	677.966	1391.64	3020.68	3278.57	1701.31	2836.06	3655.56	1159.27	2684.93	2240.17	3010.33	1244.95	1843.07	3902.03	2504.57	3531.29	3745.63	2718.88	3392.9	5054.17	4047.53	4161.32	5768.08	2863.43
											10.45	2070.13	2705.08	2066.17	2115.03	2529.11	2184.39	2221.13	3274.97	3514.21	2316.75	2315.04	2902.61	182.161	1914.98	908.776	3038.23	3347.47	4239.95	900.024	3173.66	3781.1	2441.13	3381.29	2658.59	5375.81	1321.8	3181.11	3357.15	1732.15	2744.13	4016.88	2926.42	2100.03	3272.59	4726.42	3377.07	6231.67	2081.83
											10.46	1756.73	1469.93	1608.75	2233.75	3283.37	1109.83	3229.26	3533.7	2548.3	2164.21	2070.69	2471.91	1400.39	1789.24	2390.23	1591.73	2388.25	1770	1159.74	3008.89	3138.13	3886.34	1895.17	1836.52	3727.07	1131.07	2324.6	5322	1792.89	2928.06	2757.82	4058.3	4066.39	3271.43	4099.28	3592.67	5905.28	2408.11
											10.47	2118.59	2688.87	1918.51	2123.02	1554.52	1192.34	4428.4	4154	2672.95	2716.03	2962.27	3570.17	333.771	819.697	965.718	3251.85	3403.45	3149.08	-12.0838	3475.28	3396.49	3159.45	1520.66	3268.9	3079.79	2100.01	2236.49	2520.95	2637.46	3111.37	2676.31	2722.31	4096.81	4361.87	3460.87	4033.74	5315.68	1846.74
											10.48	2177.23	1348.09	3029.41	2395.69	2116.98	2223.61	2494.65	5133.34	2370.9	1125.06	1512.8	4275.69	1380.3	1682.95	287.816	3631.26	1088.49	1882.75	1613.1	2894.29	3796.94	2082.56	2249.89	1371.33	3251.37	711.576	1972.59	3979.91	517.95	2398.15	5261.74	3855.18	3179	2762.64	4345.11	4122.01	4680.07	3426.57
											10.49	2194.88	1353.44	2889.64	3078.25	3087.26	648.63	3148.4	4938.3	2391.92	2416.4	2481.21	3750	1874.97	2046.34	3543.78	3863.95	3402.61	3224.81	1050.73	2928.26	3603.96	1893.37	2788.47	1327.21	2634.75	892.153	1454.21	4622.2	1548.81	3432.28	3881.99	3728.7	4580.85	2829.61	3733.34	4412.67	5092.51	3747.01
											10.5	3619.25	1512.65	2631.51	2018.81	1741.65	1483.94	2897.67	4645.68	1750.18	956.908	2949.01	3099.24	1846.86	1209.52	1543.99	2229.77	2971.28	2577.59	1665.55	3478.23	4784.22	1214.26	2832.81	1742.81	3245.71	1319.18	2890.51	3742.19	1975.11	3690.91	3131.63	4096.28	3186.32	3165.84	4274	3614.74	5764.73	3146.82
											10.51	1119.98	2230.57	2421.6	2356.04	2458.6	828.774	1750.39	4531.33	1633.94	3069.99	1975.1	3252.8	1234.63	1453.85	1412.92	2980.41	2994.1	2542.12	1850.93	3249.57	3431.86	1622.13	2467.97	1070.04	2977.81	3052.91	2324.1	3518.85	827.688	2370.42	3064.75	4730.01	3871.77	1155.43	4028.21	3436.08	5077.63	2690.01
											10.52	3034.9	1506.88	1407.38	1171.48	3530.97	695.972	2765.08	3956.64	428.692	2876.72	2029.17	4764.07	2292.9	858.327	1117.79	2282.72	2731.78	2519.54	1344.99	3919.65	3328.35	2296.97	2006.08	1287.12	2751.12	566.023	1380.15	2572.1	2142.41	2825.79	3966.08	3213.39	2863.22	2340.21	4274.64	2453.88	5009.1	3792.92
											10.53	2460.61	1038.56	1139.62	1239.99	3433.79	914.017	2674	5047.32	968.652	2209.55	1821.41	3675.84	1031.97	2567.54	2205.02	2625.07	2480.73	2123.39	259.102	3476.62	2837.6	1915.99	2076.27	2065.56	3267.19	647.948	840.721	4275.75	1771.65	2284.19	4270.05	4029.24	3112.1	2029.23	4787.82	4723.93	4508.19	3433.21
											10.54	1306.2	1971.74	2185.41	2877.55	2881.1	1346.62	2546.74	4708.5	766.476	1663.52	1501.24	4891.61	2717.3	1729.69	142.772	3263.08	2999.4	2263.43	1176.36	3299.25	3639.56	1553.07	728.909	3467.72	2522.36	943.351	1511.89	4701.56	691.058	3520.85	3437.54	4963.98	5276.62	4234.78	4815.84	3092.8	4879.78	1008.16
											10.55	2751.33	2808.68	2139.6	1153.68	2281.39	808.967	2508.83	4522.23	1136.55	591.235	2772.39	2610.75	2853.78	2309.37	2032.29	2296.95	2503.45	2132.36	974.086	3255.93	3589.25	3165.71	1650.22	1118.44	2114.09	1266.99	2721.1	2371.32	1576.46	3412.75	4959.38	4780.54	3266.13	3404.95	4114	4307.06	5474.52	3395.92
											10.56	2750.83	1996.04	3136.17	809.699	2262.51	1241.5	3005.52	4549.4	2368.27	721.997	1727.49	2639.83	2012.29	2556.11	903.291	3002.93	3773.24	1983.13	1343.9	2302.26	1990.04	2172.71	1436.52	3095.47	3760.66	1170.78	1469.52	2877.57	2164.76	1801.56	3770.18	4982.63	4061.99	2841.89	3693.05	3497.12	5954.54	2943.67
											10.57	1538.54	855.121	2226.75	2557.69	2103.11	2319.34	2215.6	5131.52	878.82	1623.18	1575.49	5298.29	1453.88	1041.1	605.58	3614.37	2676.94	2498.1	1219.07	3158.16	3245.98	2637.24	2658.59	2249.74	2947.89	1081.62	2210.46	3455.84	1443.73	2518.79	1273.25	5018.29	3893.43	2728.08	4957.22	4211.08	7384.04	1427.68
											10.58	667.405	623.33	2416.58	3485.03	1007.92	1359.32	1966.26	4458.87	987.961	2476.4	3554.58	3759.5	615.938	2320.44	1013.66	2209.62	3017.83	2330.06	1349.3	2633.06	4294.71	3849.85	2673.28	2544.73	2251.79	-443.661	2466.32	2844.77	3567.99	2608.32	4230.27	1804.59	3554.78	2082.68	3873.9	3797.98	6082.65	2696.52
											10.59	1878.99	1475.88	1981.67	2000.58	2448.48	1662.06	1933.81	3730.54	1978.18	1720.77	2967.25	3140.96	1198.63	961.975	2147.57	2572.28	3280.48	2764.36	1718.69	3306.39	3700.27	2412.54	2477.48	919.33	1766.56	523.544	2183.13	3232.72	2502.44	3172.32	2663.61	4911.66	2282.99	2964.61	3202.06	2439.71	5195.83	3974.72
											10.6	2203.67	834.291	1203.75	2250.88	2836.4	1317.81	2775.83	4121.22	1864.55	982.37	4640.47	4061.34	2359.87	1008.33	2157.44	2110.94	1330.14	2464.15	643.476	2502.32	3315.23	2429.81	2828.43	1643.85	2943.03	-191.296	2162.37	2775.62	2116.54	1738.69	3452.78	4379.83	2480.66	4094.99	4850.73	3453.82	6256.84	1216.21
											10.61	830.11	1549.67	352.784	2484.92	2646.69	2043.75	2180.8	5375.42	3369.99	1725.33	1694.69	4224.56	1850.42	1944.99	1112.53	1979.05	1416.14	3385.91	1123.8	2801.32	3602.15	3575.71	3471.02	1249.85	3881.58	526.144	738.131	4482.22	1969.95	1922.47	3982.68	5389.49	2977.86	6222.52	3204.99	3040.57	4990.89	1296.78
											10.62	1790.11	822.473	1331.74	932.483	4176.07	682.739	2707.11	5732.45	1741.67	982.244	3299.72	2763.27	3129.33	2838.32	2396.25	3704.96	3787.91	3852.47	2321.03	1316.7	5166.05	1998.86	2547.21	809.741	2369.22	1574.31	1205.25	3069.12	2169.09	1768.54	3754.45	3789.44	3378.01	3040.88	4192.07	2790.31	4975.05	3553.33
											10.63	1736.14	2538.23	2100.6	1282.6	2114.85	982.729	3106.56	3997.35	2346.99	2367.18	2525.91	3579.25	2018.45	2234.08	641.187	3014.53	2671.4	1186.67	1336.58	3107.54	3282.15	3018.97	2770.72	1706.45	2691.83	1273.66	1051.65	3969.7	2154.86	3728.15	3679.7	5115.27	2640.88	2129.87	3122.24	2607.8	5346.39	2932.87
											10.64	965.567	2688.76	1402.83	2796.81	3451.21	1590.91	1815.63	2785.47	2213.95	1426.24	2706.76	3184.93	908.688	1912.04	2649.4	3957.84	2394.57	2822.59	1352.57	3002.66	4092.01	2181.97	3186.53	612.801	2980.46	99.4787	1989.26	3448.16	893.121	1317.67	3311	3723.23	3893.39	4565.23	4455.5	2801.22	5780.52	4566.76
											10.65	1041.51	3975.74	2269.07	1505.64	2512.14	847.396	3878.93	5687.93	758.644	2694.22	3020.6	4293.05	1442.29	979.465	1434.1	3692.78	2804.07	2487.25	1642.12	2908.2	3162.1	3452.7	2640.96	813.286	4216.62	1844.09	1064.1	2315.82	777.31	3259.66	2212.69	3920.86	4425.67	5035.78	4020.02	2078.94	5450.29	4188.73
											10.66	976.835	1663.42	1460.52	1722.06	2842.42	1905.89	4056.42	5285.47	3749.18	2571.75	2296.1	3811.45	960.58	2817.51	1030.77	3052.55	1044.08	3171.64	793.91	2349.97	3094.57	1647.83	2595.5	2792.68	3171.71	1737.58	641.106	3934.32	1704.46	2274.84	3820.96	3563.17	3971.04	2434.7	4898.14	3000.45	5261.7	3492.21
											10.67	63.9215	1816.92	823.645	2476.82	716.987	1078.52	3193.32	4320.45	2478.35	1816.36	2190.15	3365.89	677.257	1333.56	522.973	2382.32	4133.93	4078.66	401.84	2272.81	3362.12	2835.57	1786.76	559.321	2623.5	1822.93	1792.76	3556.93	2180.67	2049.04	2945.71	4087.04	4719.17	4004.05	4798.22	3626.02	4090.93	2248.76
											10.68	940.953	-76.2536	1204.26	2833.13	2373.23	1041.01	1806.62	3040.45	1635.08	2369.22	2720.55	3075.36	1382.67	1287.43	1863.78	2580.27	776.07	3740.52	1208.94	3363.53	3297.16	2290.55	2190.39	1282.62	3541.26	1617.01	1661.03	2701.97	2269.38	2199.38	1996.33	4217.43	4933.06	2911.6	3133	3886.63	4293.13	2557.66
											10.69	2141.74	1838.61	2636.34	2287.7	1878.54	1184.91	3436.78	5282.49	1786.98	2169.66	1650.22	2629.08	803.411	2201.13	1065.67	1504.54	893.6	2948.96	1080.84	4302.04	4339.24	1985.41	3619.88	1097.94	2970.2	1117.28	2421.52	3106.09	2550.59	1095.84	2289.88	4058.91	2989.15	2799.96	3665.05	4339.58	5019.54	2676.85
											10.7	1839.86	2400.76	2880.95	990.287	2669.11	541.994	2789.74	4453.69	1887.82	3575.94	1135.75	4002.69	907.626	1447.98	1804.39	2025.13	2808.13	3434.22	368.663	2303.76	3122.84	2217.59	2411.73	2201.28	1847.76	1381.94	2639.37	3418.12	2427.33	3068.56	3803.45	3796.51	4156.54	3382.24	4628.87	4602.59	5727.42	3440.05
											10.71	1740.65	-666.478	2686.07	1851.86	1663.66	980.045	3595.8	4216.19	1799.5	2307.69	1517.98	2571.5	1834.04	516.371	1958.57	4084.47	2660.74	2860.56	-184.985	1647.65	3599.42	1363.91	1965.28	2392.99	2444.05	579.484	1534.29	3671	1951.93	2770.96	1626.1	2934.2	3845.51	2235.35	5907.45	4725.42	4367.15	3102.22
											10.72	1893.01	882.63	2671.65	1503.87	3351.82	1628.83	3503.99	5575.38	3000.73	2101.99	2874.62	2760.59	1025.38	1749.63	2801.9	1854.61	3515.94	3836.99	-178.395	4081.2	3508.65	1486.97	2933.97	3281.06	2120.63	104.372	584.214	2983.29	1157.74	2418.08	2241.51	4095.62	4834.41	2885.97	5021.07	4456.05	4185.28	3859.58
											10.73	1073.67	1374.84	1680.13	994.524	1395.27	367.613	3565.9	3114.43	1247.71	1234.82	1419.19	3370.28	871.178	1628.67	3579.01	4231.9	3246.02	3254.1	-111.921	3247.59	4517.36	2198.03	2075.54	2411.98	2253.61	2593.06	1135.34	3483.12	2587.19	1732.99	3171.13	3482.99	3570.72	3206.37	3916.34	4147.49	5951.63	4031.11
											10.74	1340.95	722.432	1391.4	1094.66	2968.79	-423.264	3039.74	6084.41	1867.48	2571.73	1242.19	2666.67	160.731	2359.88	1399.09	2724.3	2148.26	4093.68	-480.617	3777.04	3886.96	1566.12	1814.35	1347.77	3931.54	857.836	1592.46	4987.02	428.423	1866.36	1850.15	3300.52	5239.96	3780.34	4017.96	4457.35	5421.95	2871.01
											10.75	1970.83	2290.99	114.308	1235.6	2136.84	1716.12	3724.98	4317.42	1775.28	2984.65	504.92	3353.07	1435.73	390.213	1605.92	2631.79	1799.93	2184.6	658.029	2559.84	3549.16	2395.52	2033.8	2470.86	3879.08	-370.13	1713.44	3780.27	2078.9	2640.41	2709.91	4106.66	3424.64	2386.02	4449.39	3977.64	5497.36	2741.13
											10.76	2420.26	1700.16	3005.81	2537.75	1793.07	851.812	2372.66	6217.4	2987.09	1911.04	2888.91	4003.72	2402.91	1016.78	1681.22	3214.16	2452.77	2729.96	1889.58	3131.39	4525.38	2003	1670.16	2478.2	2367	1559.45	530.469	4386.28	2243.03	2527.55	3416.87	2806.87	4137.17	4163.58	3208.14	3632.91	6079.22	2016.58
											10.77	329.886	1776.34	3006.76	1428.26	3188.93	-61.548	3090.68	3932.83	2572.24	2257.7	1993.86	2831.88	79.0993	2011.01	1914.43	4865.12	2760.24	1768.57	739.548	4392.09	3114.86	2157.97	2309.33	1842.66	3265.66	2475.15	2163.74	4200.83	1665.06	2659.12	3719.7	2662.1	3518.57	4196.1	3284.34	2611.86	4665.34	3301.84
											10.78	800.573	1702.97	2642.06	3110.57	2800.63	1563.04	1781.44	5307.36	3629.89	1857.78	2531.66	4083.6	1490.3	2255.34	2664.43	3848.58	2737.35	3295.32	-613.993	2320.67	2223.23	1861.36	1889.35	1463.94	2403	671.964	1219.86	3707.49	1432.48	1934.12	2303.33	3192.44	3133.43	3789.27	3185.19	3951	5591.56	3420.03
											10.79	1436.98	1557.78	1874.16	1431.93	2566.09	1611.81	2281.02	4671.07	2888.17	1370.64	2275.9	2366.76	2338.74	2115.92	1688.21	2379.88	1236.69	2822.78	128.882	3289.61	2839.38	1843.62	1974.5	1707.35	4726.08	865.309	2686.08	4185.37	1506.2	2060.14	2987.64	3638.78	3043.31	3866.59	2958.51	4153.01	5341.03	1677.48
											10.8	1949.8	1860.93	2448.38	2272.08	3053.51	726.96	3143.09	4927.73	2266.82	1968.48	1900.09	2557.99	1408.52	386.87	1985.29	2391.91	2465.47	2387.17	490.474	2089.74	3178.21	1201.39	2941.7	2711.76	2716.65	1478.13	3035.12	3028.24	2176.56	2639.08	3449.17	4014.6	3810.48	3348.56	3571.4	3430.82	5790.42	2506.61
											10.81	2519.75	605.072	2887.22	2220.39	3003.79	1225.07	1364.64	3491.39	2401.42	2470.05	760.328	4285.01	2510.48	1479.48	1650.28	3384.42	3151.45	1355.06	1672.6	1180	3121.98	2190.72	2270.42	1544.24	2082.8	1082.47	2405.95	3936.99	1781.24	1899.78	3268.55	3012.08	4163.07	3401.37	1922.43	4451.15	5682.25	2127.42
											10.82	2670.12	1144.63	3607.73	1666.48	2835.35	441.401	3509.92	4481.32	371.313	1068.16	1256.1	2352.74	1635.91	2123.21	1271.03	5146.62	3461.95	1377.72	1551.27	2072.22	3023.63	1204.06	1766.79	809.026	2693.6	968.237	1927.33	4162.32	866.965	2286.46	2463.2	4749.78	3825.14	3845.67	3418.33	3717.47	6971.19	2138.63
											10.83	2842.08	1723.7	1720.37	2849.95	1816.44	1011.37	2946.62	3217.5	2183.13	842.212	2208.58	5029.86	829.837	1802.76	968.162	3743.25	2594.46	2564.36	1768.33	3331.04	3014.22	2601.75	1753.03	1576.33	3122.19	976.261	1139.87	2230.84	1694.35	1013.18	2848.24	4253.65	3913.59	1677.93	2579.12	2425.18	6072.26	2954.8
											10.84	-86.843	1658.52	2824.62	1925.02	1585.57	1753.38	3959.53	5369.34	1920.26	2078.95	1588.34	3994.18	951.273	1129.97	1597.74	3018.77	3449.48	3085.91	1104.77	2482.25	3387.47	405.111	2296.95	917.258	3701.71	1106.7	1330.62	3643.81	3217.77	2558.28	2931.78	4039.67	5231.36	2281.74	3192.57	4156.32	7261.48	3181.24
											10.85	1848.03	1949.34	1724.72	2395.25	2893.03	-339.584	4151.37	4923.94	3111.66	2241.53	1918.81	3942.32	1028.14	568.283	994.852	3569.23	4149.94	2867.18	1209.47	4521.01	2612.25	1692.52	2295.78	1733.56	2574.9	1765.84	3060.62	2106.3	3125.01	3113.54	2149.51	3508.49	3995.21	2314.42	2779.62	2937.61	4300.29	948.463
											10.86	793.105	879.327	2299.59	1085.23	1938.03	340.569	3209.09	3704.58	2650.44	2288.3	2685.04	3167.66	1653.67	688.256	887.428	3702.56	3326.99	2012.75	2163.7	3307.99	2831.61	1741.85	2503.1	1026.94	3364.2	1817.28	2437.66	3830.46	2053.1	2713.88	2198.86	2025.65	3531.51	2950.57	4778.94	3616.32	5791.2	3247.39
											10.87	1564.52	253.747	1588.15	2415.77	1390.02	1019.6	4819.8	4357.86	1315.26	736.675	2419.18	2860.69	2012.31	805.966	2165.36	2176.33	3596.97	2617.56	1640.02	3384.95	2613.63	272.477	3043.68	850.338	3342.45	1492.36	1991.38	2906.93	1284.2	995.963	2364.72	2976.17	3595.21	2268.25	3712.26	3536.64	5918.88	3180.57
											10.88	1668.32	1953.5	1924.91	2134.62	1447.45	779.301	3001.93	4907.89	2779.03	75.3978	1770.52	3043.04	1913.08	1803.26	1639.29	1806.74	2469	3827.6	1644.61	4012.92	4178.92	2029.65	3705.59	1565.79	2673.28	894.689	700.931	2327.78	1820.7	1204.51	3942.35	3853.63	3482.46	3377.65	2897.01	2528.05	4917.9	3364.3
											10.89	1721.94	1128.74	1633.63	3414.02	2203.77	1796.54	2792.14	5326.39	2131.42	646.978	3470.32	3998.99	1378.07	2187.9	1170.43	3617.68	1990.41	1857.05	-457.555	3056.24	3768.65	2057.35	2349.12	-245.182	2182.43	202.57	1052.1	2353.1	592.127	1666.49	2119.78	3893.41	2708.8	3696.77	4797.68	3027.22	4654.36	3032.23
											10.9	1593.56	1676.66	2385.39	1622.5	3103.04	1002.35	2056.19	4177.25	2958.09	136.253	2766.96	3351.25	1321.09	2468.64	1521.68	3012.09	2894.97	3021.35	355.493	3706.95	4478.63	1403.27	2782.06	1787.62	2714.22	66.2708	1155.85	3679.81	1546.6	1861.13	1736.81	3228.99	5171.16	3180.56	3831.53	1653.66	5802.64	2792.63
											10.91	1929.49	1606.04	1976.92	1928.21	847.119	991.163	2486.61	5538.8	1958.57	2025.16	1575.84	3676.78	1687.57	484.342	1778.62	2980.4	2781.82	2313.83	1882.72	3223.24	5085.53	1693.85	3482.51	1036.73	2068.72	1097.62	1138.81	3991.93	2255.18	3796.74	2175.05	3247.48	3234.96	3617.99	3246.46	2812.22	4404.12	1943.66
											10.92	1524.73	493.425	2174.62	1118	1409.69	1593.27	2393.68	5216.44	1627.39	2302.74	1320.1	3406.5	1744.23	848.845	2377.93	2591.04	913.425	1133.88	1506.41	3556.27	3691.53	2634.1	3531.64	403.423	2220.9	601.99	2157.96	3105.32	459.671	2445.5	2271.31	2771.48	3899.58	3812.06	3750.68	3749.08	3804.38	2305.08
											10.93	1786.57	1756.25	2247.7	1584.52	2339.39	900.372	2724.15	4218.08	2462.15	2089.46	1589.45	3953.95	311.887	1165.39	1282.1	2300.25	1944.51	2368.09	215.758	2851.8	4165.69	1197.66	2620.78	1675.51	2017.62	-270.059	1128.28	2894.87	1072.82	1273.55	3717.57	3586.43	3689.71	2366.4	3205.88	4584.1	4552.18	3220.5
											10.94	2197.51	598.798	2812.06	1757.82	2079.13	993.029	1728.66	5186.56	2673.4	2451.47	2548.27	3079.94	-64.032	-540.309	2436.78	2002.99	1563.16	2278.82	202.398	2155.83	2793.93	2272.81	1969.21	1152.57	3208.33	1775.76	636.288	4275.15	882.261	2493.69	1035.02	3931.02	3160.87	3410.4	4046.34	3898.34	5930.47	2042.68
											10.95	3075.51	1524.53	2246.09	824.277	2905.26	892.943	2889.18	4501.49	2802.25	2271.18	3060.43	3133.94	1646.8	1484.58	1658.88	1984.76	1862.56	3001.49	-236.844	1672.83	3117.75	3400.78	4034.24	952.286	2395.77	1421.03	839.455	3794.26	1923.99	2246.6	2223.43	1881.56	2746.36	2872.78	3913.55	2503.39	4555.51	2984.46
											10.96	2093.6	2284.48	1537.58	1895.46	3017.41	2808.84	3932.59	4772.46	2044.44	1826.97	836.077	2356.7	390.3	1329.91	1623.03	2279.81	1776.51	3635.02	-433.086	2371.57	2844.78	1280.47	3454.66	1196.12	2060.04	-1317.49	1670.71	4113.4	1967.94	2243.91	1473.9	2707.32	3482.35	4672.51	2915.18	3542.52	4013.55	2411.94
											10.97	1531.91	1736.93	1118.13	143.421	1643.07	699.647	4214.93	4480.19	1931.42	984.118	1589.45	3310.43	1738.05	1837.21	-45.6828	2183.34	3330.31	2408.59	62.1875	3217.27	3336.09	1804.75	3639.58	2011.11	2049.9	599.054	811.984	2833.41	348.781	2833.94	1888.07	2809.81	3109.34	3751.3	2409.48	4051.04	6094.18	1769.4
											10.98	853.685	670.345	494.066	1425.18	2113.91	1942.69	2866.83	4611.07	3638.06	945.809	2687.84	3395.67	2266.28	1397.86	825.995	1143.45	2004.15	1350.7	943.484	2494.93	2080.15	1897.97	2248.98	4230.36	1685.45	529.826	474.365	3048.68	2281.41	1258.65	1847.34	4021.24	3090.57	3798.89	3101.02	2547.12	4995.99	1700.26
											10.99	2340.6	1450.49	1618.38	1095.58	1447.36	1398.51	3129.95	4541.6	2217.97	1217.8	2379.17	2445.54	1990.43	369.589	1549.24	2452.68	2320.95	1820.8	694.608	2819.1	3292.53	1985.05	1864.22	2158.64	2834.45	-413.122	2094.84	4055.24	2941.47	2882.06	2212.96	2655.33	3310.49	2612.05	4005.62	2651.05	5287.01	2885.08
											11	347	1311.22	2052.57	2793.86	1388.84	772.53	3477.93	4155.48	2487.96	1340.93	1642.55	3704.24	1448.27	202.811	1653.49	4562.21	1618.71	2250.48	576.393	2649.48	3759.8	1369.01	3241.63	2266.44	3214.26	-178.697	880.765	2854.19	3230.34	1550.62	2483.03	2007.08	3858.95	1975.22	2834.32	4078.19	5388.52	2473.65
											11.01	2060	3759.15	1834.1	2360.84	1429.68	687.936	2543.47	4613.77	3880.73	1745.71	2386.45	3407.24	1890.2	1011.22	2214.68	3059.57	2432.14	2981.24	55.6936	4110.65	4363.92	3019.25	2327.19	1742.46	2129.74	1680.56	1736.72	3773.27	2130.16	1911.69	3537.1	3720.57	4609.89	2310.26	3334.98	2879.76	5556.54	3308.83
											11.02	1178.23	1437.05	2369.34	1026.2	1553.31	1716.3	2588.04	4412.75	2330.86	1268.16	733.842	2786.85	499.832	547.453	1316.92	2289.76	2286.33	3633.32	-1026.19	2186.84	4860.63	2422.48	3150.08	2723.49	2829.43	769.929	2125.74	4308.18	1688.24	1676.59	3512.17	4216.72	3406.28	3508.49	2776.76	3599.68	4379.58	2970.4
											11.03	1213.21	1152.58	1110.84	1726.06	2769.18	122.768	2895.9	3014.15	1625.71	2636.96	274.039	2599.36	1597.7	926.307	1599.3	2624.68	2616.65	2784.73	752.751	2692.54	3596.6	2009.19	3564.36	1535.88	2501.74	1353.35	1140.79	3057.83	484.369	662.111	3945.1	3159.12	3753.29	2194.62	3021.45	2687.29	5491.85	3399.91
											11.04	1023.47	318.936	2497.72	1918.44	2478.59	258.286	2671.54	4295.54	1965.17	2480.61	1692.42	3044.35	1565.56	-414.428	1674.76	3473.06	2844.92	4047.13	1779.49	2438.7	3308.73	1648.21	2179.27	3047.97	3340.26	1323.95	89.2377	3148.03	1699.03	618.443	3119.96	3183.12	4199.03	2500.26	1332.58	3343.32	6542.24	2530.25
											11.05	760.416	1422.91	2700.73	1778.19	2027.06	901.039	3949.93	3944.57	2491.21	2213.18	1433.14	4274.85	1144.98	591.081	1320.52	3867.12	1435.53	2394	1358.93	3577.77	3723.67	2699.72	3673.11	1905.62	3248.01	375.054	1146.8	3737.77	1181.22	2003.96	3314.13	2263.46	3631.34	2412.8	3066.52	3497.4	5982.27	1135.28
											11.06	2310.06	1418.06	601.67	1081.59	1105.63	900.902	4125.85	4112.36	1782.74	1699.16	1559.06	3677.35	1217.42	1241.83	1209.01	2801.95	1611.15	2001.24	1239.14	3443.43	2801.14	2032.15	2821.86	167.095	2621.23	-712.074	2668.61	2681.66	2150.03	985.736	3293.58	2694.73	2900.5	2260.76	4293.42	4023.72	4954.79	2390.65
											11.07	1309.67	900.081	977.316	-59.7998	2881.8	1089.35	3999.94	5274.21	1748.3	1245.35	2428.41	3531.7	2084.38	710.089	2329.22	3916.09	1785.31	3564.3	40.2142	2425.56	2539.19	2988.25	2016.34	1901.79	2698.38	1734.61	1688.37	3281.74	422.728	1384.07	2264.07	3246.44	4076.09	3193.22	4477.01	3806.04	5352.26	1350.32
											11.08	1444.48	-35.7473	736.165	1540.6	2564.4	2436.34	3165.17	3897.01	2201.38	1151.63	2899.68	4383.93	2778.07	724.125	1854.26	1567.11	1435.49	3990.06	778.06	4165.31	3152.65	1886.23	2426.05	2277.21	3111.97	617.841	2995.09	2196.27	1026.17	3760.26	1641.07	4280.65	4029.32	3219.34	2992.57	1878.71	4220.94	2274.43
											11.09	2069.63	537.223	1669.97	3053.94	2482.64	387.242	2642.16	4420.41	966.852	1812.33	2078.03	2899.08	1922.25	644.973	2620.82	2325.09	1114.88	2735.8	-647.882	2755.4	2793.03	1807.77	2425.06	746.4	2634.63	38.4335	1764.28	2756.16	944.369	1873.75	2542.95	3500.02	3816.72	3925.26	3669.89	3089.53	5916.78	2751.51
											11.1	848.6	1162.81	2557.14	1483.28	2410.43	334.556	2112.96	3130.94	1161.6	1227.17	262.111	2728.07	1921.08	1660.43	1831.26	3942.09	1392.06	2917.63	582.242	3703.39	2608.59	1148.34	3258.89	1194.07	3178.66	1335.8	1256.7	3261.88	-80.4308	1786.08	2457.81	2689.41	4010.95	2741.1	3836.81	2678.73	4557.7	2894.28
											11.11	1877.62	2001.4	2884.82	708.979	2378.52	1824.08	2927.07	3777.98	1999.26	1759.94	1056.01	4312.25	1484.14	1225.59	1029.62	3808.5	2608.79	3544.51	658.84	2200.28	2552.56	1278.28	2657.57	2182.74	2423.41	699.816	2588.23	3007.48	483.299	1029.68	3036.93	3345.64	4169.19	1769.16	4811.78	3871.94	5014.06	2265.69
											11.12	1300.3	1358.61	2105.93	1566.76	1758.93	139.689	2662.8	3813.61	2683.08	1968.28	1647.53	3582.11	1892.28	2908.99	580.969	3662.72	2429.19	2845.67	596.196	3933.45	4140.58	1575.56	3096.11	1256.21	2892.14	539.32	1471.24	3158.92	1104.52	1736.72	2580.34	3831.99	4998.91	2091.27	3214.41	2838.58	5202.8	2445.95
											11.13	1409.95	1464.92	2273.01	2331.36	1618.47	847.64	3388.37	5273.16	2908.14	1261.12	2722.4	3616.95	1814.81	714.981	1710.14	2709.77	2272.92	2431.29	807.919	2727.57	3618.19	2432.2	3071.57	1402.32	1864.34	306.836	1760.29	2600.12	898.513	1931.45	2335.53	3748.62	2963.75	2543.82	3729.18	2772.55	5949.86	2780.4
											11.14	739.97	1938.33	2274.42	1321.16	2351.6	-173.95	2648.97	3806.72	2389.37	2280.21	1435.49	3170.36	473.34	1700.56	631	3127.38	2816.47	2959.02	-350.446	3260.42	2415.52	2737.46	2609.49	4324.18	3117.89	555.829	795.568	2967	387.573	1857.94	2014.24	2980.62	2907.53	3269.64	3642.36	2612.04	4464.24	2049.03
											11.15	1681.66	1174.15	1665.06	2831.11	1740.14	59.5426	3722.81	4202.13	3281.23	2088.12	1911.49	1936.92	757.786	2417.48	1712.93	2739.72	3524.37	3000.22	-379.269	2899.81	3370.19	1959.48	2958.22	1997.43	3266.05	1054.9	2061.59	3733.21	3208.05	664.485	1973.97	3753.17	3594.89	2756.14	3480.12	3162.71	4529.49	1467.18
											11.16	1304.48	2163.59	2634.32	1063.02	1699.35	451.592	3288.35	4102	2268.22	1506.82	2314.01	3037.64	1500.33	1637.86	2935.72	4508.25	2141.48	2517.89	-275.231	2627.53	3011.77	2152.61	2365.72	1181.66	3177.83	174.619	936.939	4079	806.673	1377.23	1935.82	3378.38	4107.59	2080.01	2632.46	3007.89	4711.74	2297.76
											11.17	2340.08	222.171	3024.66	2122.69	730.468	1341.12	4158.2	4609.5	2114.17	2133.03	1380.27	3822.83	2107.98	2575.52	1623.45	1443.37	2362.35	2421.96	256.817	3767.5	2923.07	-160.212	2191.57	2339.56	1604.72	551.443	-105.741	4010.33	696.504	2267.33	3267.05	2932.57	2797.47	2058.08	3864.62	4180.41	4448.2	2858.76
											11.18	2302.3	722.993	2281.69	1272.27	2079.49	914.512	3338.75	3814.85	3716.04	1886.22	1432.41	4070.13	1776.33	1938.42	2554.55	2588.74	1247.54	3344.35	627.601	3943.36	2622.44	1954.52	2693.36	3362.27	2483.36	2104.56	1229.71	3243.28	1228.57	2902.14	2224.95	2388.27	5407.55	1798.28	4423.45	4027.43	4656.38	2088.58
											11.19	1477.06	2481.59	1749.81	1739.96	1378.01	-130.759	3844.37	4201.34	3166.21	2301.16	2095.66	3773.86	597.641	2517.7	2149.86	3405.74	2106.27	2837.61	-388.851	3618.83	2638.32	1325.09	1325.3	1679.16	2925.47	1312.31	1170.33	4198.09	1147.11	2325.26	1957.57	3380.74	4219.55	3681.04	2688.75	2534.47	3801.57	2648.65
											11.2	1247.14	1793.92	1089.95	747.02	2304.19	1638.49	2198.45	6230.36	2041.66	2408.98	3217.44	4225.88	2574.63	2627.81	1088.65	3992.7	2976.43	1928.59	432.674	4619.55	2793.36	2167.53	4593.87	1823.61	2405.8	883.26	1040.74	4820.17	1795.15	2370.98	1447.68	3164.24	4433.3	3746.17	2383.65	2700.71	5541.53	2987.19
											11.21	547.966	2497.2	1119.41	763.832	1248.94	1556.11	1833.28	4347.94	1150.27	2237.86	3162.91	3597.69	1494.99	1006.73	2461.74	3010.29	1548.5	4153.7	745.694	2485.04	3183.63	1887.62	3458.47	395.528	2496.08	626.338	1609.61	3713.18	1356.1	2362.32	2033.77	2502.03	3452.41	2268.8	3871.62	4054.41	4919.91	1512.58
											11.22	1702.67	2552.31	1024.34	778.93	486.016	1085.64	3593.16	5057.82	2753.12	1019.5	1980.11	3937.06	2666.31	2549.38	1167.03	3759.94	2577.95	2831.27	628.472	3404.13	3099.65	1943.98	3197.65	925.48	2838.56	1323.3	301.948	2301.73	1009.9	1961.4	1439.36	2657.77	3986.72	3370.41	2578.22	3296.19	5220.69	1820.91
											11.23	2003.17	2055.34	1776.09	2385.97	2407.48	495.349	3653.18	5412.98	2269.09	2178.14	466.131	3467.69	2603.1	901.027	237.367	3297.54	2598.52	2093.29	-569.011	3348.12	2718.88	1984.42	3449.06	3248.75	2765.33	90.1967	779.278	3337.03	2186.62	1587.89	1819.03	3075.51	4371.09	3841.16	2430.96	2863.05	4505.37	2618.98
											11.24	1114.9	1700.49	1686.91	1909.54	3024.07	928.531	3604.1	2892.44	1986.42	1563.67	1086.2	2663.2	-6.45582	1626.55	2255.87	2228.89	2342.03	2248.72	-513.034	3145.1	2789.62	1274.46	4390.05	1502.44	3185.66	325.44	-1485.7	3755.71	921.83	1966.92	1867.79	1506.99	3983.94	4358.61	3754.63	3799.49	4867.03	2883.89
											11.25	894.429	377.246	1585.7	806.399	1513.22	1458.27	3278.22	4900.62	2895.36	2548.76	1126.88	3395.37	1650.78	1949.75	1705.97	1730.16	2500.45	3562.71	169.013	4159	3539.28	2452.09	3382.08	1729.01	3167.99	1097.74	746.574	4116.25	-757.852	2550.8	1865.35	3328.97	4500.29	2386.03	2230.53	2755.92	5215.24	2977.98
											11.26	1820.42	540.095	1960.02	2463.79	2670.74	1281.56	2403.55	3485.42	2117.65	1072.53	717.168	3612.79	1159.18	1838.93	1629.64	2868.82	3198.97	2985.35	112.609	2569.18	4147.9	1263.96	4185.9	175.6	1170.7	545.924	2146.18	3292.09	1170.13	1658.43	1757.84	2925.66	3949.05	1662.71	3020.71	1498.92	6051.6	1211.81
											11.27	3084.78	816.648	2332.52	2077.47	1889.11	-1151.61	2952.12	2950.53	1976.2	905.43	3013.15	3866.71	2095.5	467.8	1127.21	2413.07	2150.86	2263.84	1240.54	3279.66	3350.16	1518.76	3297.87	1883.31	2074.09	-70.4955	1935.54	4920.19	1182.91	1930.27	2643.23	3868.11	3384.93	2124.91	2728	3653.89	4436.91	2289.78
											11.28	1839.12	2170.43	2233.11	799.949	2613.76	505.515	3256.34	4145.86	1579.1	1604.27	3010.79	3708.33	1844.93	1513.47	1134.57	4179.39	1310.04	2531.23	924.95	2614.37	4465.75	1783.26	2857.44	707.074	2707.8	965.935	820.913	3466.44	-485.295	3129.47	1156.41	2763.8	2850.14	2297.42	3502.3	3330.34	5475.19	3584.03
											11.29	3212.65	1623.12	2261.5	497.568	3434.71	835.336	3871.85	2945.84	2206.91	1378.71	2207.99	3919.8	1560.87	1409.62	917.671	4148.38	1995.54	2646.24	540.687	1875.61	3710.94	1627.1	1790.61	366.442	3149.88	2474.54	1962.78	3605.44	305.708	1241.5	854.604	4409.73	4030.2	3246.11	3401.39	3833.28	4828.66	2419.4
											11.3	665.689	2322.48	981.278	2466.44	890.16	1385.36	3410.87	4232.05	999.268	1168.03	1343.49	2908.59	1287.5	1447.12	1390.04	3512.76	1594.26	1676.37	1593.5	2914.29	3143.73	1897.12	3395.46	371.266	2254.89	229.566	1583.9	2222.88	957.328	1343.6	2501.44	3524.31	4036.63	3788.65	3413.6	4230.22	5036.51	2232.3
											11.31	680.821	1964.65	1405.41	1832.01	667.851	479.634	2850.1	4702.25	1284.64	1980.26	2515.15	2796.87	1870.92	904.848	394.494	4427.73	2332.76	2647.74	1301.28	2334.8	3951.3	1952.64	3624.59	486.327	2319.95	586.575	170.877	2570.63	1890.46	2118.56	1456.53	3538.97	3167.74	3625.17	3769.14	3132.07	5602.81	3014.93
											11.32	1773.91	916.498	1812.42	2173.77	1464.54	390.743	3472.99	5511.99	2287.25	716.572	2174.22	4710.3	2033.58	676.427	1667.77	2655.45	2310.72	1848.82	1749.9	2618.37	3240.05	978.336	3467.75	1367.95	1647.19	810.757	1818.37	3881.82	1282.93	1889.48	2264.63	2290.28	3370.41	1762.12	3698.08	3985.96	4705.4	2758.66
											11.33	1152.7	596.283	2447.38	1865.98	2928.08	1110.14	2112.71	3293.72	2489.03	2231.86	1008.39	4558.68	611.638	1276.47	1388.5	2228.2	614.758	2629.12	290.254	1956.6	3073.55	1792.58	3199.73	2084.51	2029.89	-177.67	1420.43	2380.88	354.974	1965.26	1856.21	1607.36	3503.8	1976.12	2556.38	3630.01	5105.13	1770.78
											11.34	2560.61	-442.981	2742.27	2593.11	2362.48	580.179	2881.07	5680.58	2315.4	861.566	1229.23	3182.47	814.697	523.583	550.406	1935.51	1735.3	2521.13	-373.427	2001	3646.81	1521.84	2978.49	2886.61	2647.61	-21.0333	1146.02	2637.41	867.411	2603.63	1550.53	4931.32	4417.98	3315.17	3565.69	2732.43	5069.21	3213.78
											11.35	2048.82	865.844	860.916	1574	1263.49	-321.679	1548.11	4107.53	220.71	723.102	970.856	3031.36	1749.29	2306.53	1633.96	2161.26	1627.61	3293.19	48.9602	2787.72	2625.84	1288.26	2989.79	1446.56	2407.76	1016.97	1995.9	3194.37	2504.59	2097.8	2516.17	2844.46	5756.68	2700.46	4458.36	2788.75	3900.94	2819.78
											11.36	1689.36	1429.07	444.578	1106.57	1938.2	942.39	2568.22	3605.43	1459.24	846.149	1656.3	4166.14	585.018	1361.27	1309.58	3397.54	1345.29	2631.35	704.742	3728.47	3481.12	2484.5	3342.03	1010.02	2772.46	865.324	2120.45	4724.22	1475.46	3129.28	2067.48	2686.09	3532.58	3005.7	2892.55	1815.05	4552.23	1376.95
											11.37	437.758	1884.82	1096.75	1495.4	1761.93	535.581	3000.21	4807.56	1462.89	1177.53	2476.51	3732.97	1749.38	3226.24	2013.87	2884.89	1495.29	2674.45	-486.295	3214.68	1980.62	2211.89	3424.77	533.162	3384.74	859.989	958.382	3871.35	3135.82	2932.08	1896.53	2376.35	3942.04	2382.84	4465.22	1409.55	5761.01	2536.5
											11.38	734.928	80.9158	1825.24	2466.66	2684.83	826.146	2130.73	3801.92	1696.94	1155.4	2424.77	2920.15	1424.74	1253.42	2011.91	2098.91	2535.09	2044.62	1134.7	3341.5	3040.09	2175.26	3032.28	1867.51	2773.68	1675.18	268.989	3570.79	1182.21	1545.43	2973.02	2846.57	4352.31	3044.42	2891.1	3064.02	5400.29	2790.4
											11.39	732.262	1732.66	1419.07	2691.91	1919.38	1198.4	3616.66	3453.94	96.0209	1648.61	1309.1	2859.33	2381.07	1653.78	917.476	2540.69	3452.3	3138.46	-1263.37	2154.04	2548.71	2077.13	3006.67	3567.51	2119.16	805.187	992.319	2738.95	711.178	1296.28	777.614	2438.74	3462.73	3344.48	3282.01	3752.59	4804.9	2041.47
											11.4	360	1479.9	1708.71	1506.08	975.887	1041.27	2638.94	4490.48	2466.76	1158.76	1480.41	3681.53	1522.46	1532.32	926.588	3636.8	633.702	3471.79	-473.848	2025.45	1529.18	2520.61	3166.49	1434.81	2720.53	73.9066	-302.654	3584.74	795.089	3506.16	1620.34	3189.18	3444.6	3320.29	2622.04	2438.99	5444.87	2576.35
											11.41	291.355	1316.35	1977.34	963.683	2265.49	654.179	2696.45	3023.28	2142.06	2137.86	1368.74	3416.12	1472.45	1899.37	2315.84	3538.67	2915.59	2822.69	237.095	3567.59	3156.57	1065.82	2602.76	1884.65	2112.98	1020.22	-391.671	2817.03	557.039	1887.08	1215.75	2357.02	4839.03	2496.72	3528.81	2720.56	6091.45	3893.94
											11.42	1036.5	621.423	2563.67	857.837	2669.65	-352.926	3727.43	2983.72	2306.51	1675.49	2413.72	2851.72	1274.71	1303.96	1855.45	4360.61	3565.26	2406.99	1136.5	3227.95	1760.96	2246.43	3059.31	1550.47	1881.3	859.349	1026.64	1559.51	328.52	1711.23	2895.52	1920.98	4840.44	1796.99	3570.6	1968.33	4773.03	1318.71
											11.43	2563.66	730.913	2874.79	1383.04	1039.51	-347.025	3031.09	4466.4	1743.74	1916.93	1838.04	2991.43	2122.83	1230.76	1506.38	2546.02	2303.79	2942.53	187.104	2202.74	1485.35	2100.71	3535.59	1937.16	3465.91	836.303	-289.014	2707.76	287.651	2084.43	3776.9	2719.8	4554.92	1575.92	2739.15	2837.69	5071.27	1883.34
											11.44	969.316	175.068	2341.91	960.175	1478.27	-401.647	2869.21	4309.35	1092.92	2336.7	1062.66	2794.56	1658.69	1694.67	1566.23	3681.69	2912.01	2348.7	812.759	4065.66	2867.95	1532.12	4053.07	1242.58	3158.78	280.749	676.924	3257.12	1766.31	1697.16	1130.66	3273.68	2696.02	2676.88	3418.07	2638.28	5027.36	1902.54
											11.45	1277.29	470.299	1607.81	2762.49	1587.57	-837.082	3504.1	3293.51	1705.06	1600.88	129.207	3339.23	1251.3	1029.47	1011.93	2645.93	1894.72	3971.83	2270.54	3445.85	3377.23	1442	4168.17	847.909	3524.38	619.566	857.247	2336.47	639.012	1407.01	2114.23	3438.34	3698.05	2123.88	3267.45	2571.89	4797.41	1785.1
											11.46	1414.05	1039.59	550.817	1376.87	1158.28	679.152	3589.4	3106.61	899.523	3426.14	1294.84	4741.76	2629.75	1287.89	710.461	2657.78	1812.26	2510.83	1295.8	3217.01	1259.67	1234.34	3624.05	2080.28	3103.14	1254.43	351.382	2718.2	-449.275	2090	1834.76	3240.81	4372.43	1870.05	3000.75	2584.57	5545	1503.2
											11.47	489.878	879.883	612.642	3094.73	782.696	169.222	2534.73	4047.31	1225.38	1860.95	2147.13	2826.86	1369.52	2268.78	481.437	3537.77	1589.44	2631.72	-768.817	3477.11	2888.24	1031.11	2822.66	1483.57	2789.32	907.913	1727.56	2886.28	94.4521	1866.61	238.261	4862.24	4982.03	2576.76	3344.74	2654.03	5294.31	1276.22
											11.48	1727.35	1754.09	1558.19	1768.41	413.377	825.773	2808.1	4182.77	1908.29	1560.16	1505.31	3701.23	2527.09	1726.92	1553.27	2966.2	2570.83	3257.55	1000.17	3317.79	3218.02	1371.64	2370.74	846.064	3893.33	1148.88	1253.26	4432.31	974.074	1411.56	843.151	3193.62	4076.66	1299.02	3315.07	1737.8	3972.88	1316.78
											11.49	306.907	265.483	1837.7	779.921	1584.7	848.14	4390.92	3566.95	2070.87	1652.96	1716.03	3557.44	1189.4	2697.26	291.836	1854.7	1489.47	2894.28	-252.537	3232.78	1447.04	2729.02	2742.77	1485.48	3110.8	1003.91	686.752	3358.13	1090.33	1571.19	1317.91	3417.43	4327.03	1656.9	3676.74	2989.45	4077.47	1975.66
											11.5	578.415	1148.23	2052.18	1483.31	1694.19	209.619	3275.33	4298.33	1544.94	3004.24	1418.17	4280.39	-50.1307	1014.72	-43.5385	2660.73	1240.45	2667.84	-467.346	3241.82	3904.64	2279.71	3332	980.099	1947.77	-180.102	1207.12	3850.13	1877.24	303.212	2112.62	4077.96	3221.16	1962.16	3266.52	2525.27	6074.59	1824.3
											11.51	1193.76	1309.34	2171.53	1393.39	2002.95	-119.803	4190.68	3810.52	1530.04	1634.65	2105.77	4346.99	1773.34	2125.02	1092.52	2743.16	1661.68	3232.81	-1291.86	3579.91	2559.08	1879.53	2340.03	2613.13	2617.41	159.823	1321.25	4580.25	877.502	861.889	1018.45	3832.95	3072.94	3791.6	2876.72	2344.26	5173.62	1348.4
											11.52	1275.63	1743.05	1234.01	1744.75	1691.88	1007.55	3974.97	4814.76	1634.33	1503.45	1873.96	3789.06	639.619	1793.87	1276.17	2280.6	2816.44	3265.02	-522.848	3273.4	2661	854.818	3608.89	1555.28	2767.7	707.234	1226.18	1201.27	969.514	1465.56	1982.06	3221.84	4578.48	2022.55	2755.81	2640.37	5880.57	2272.97
											11.53	1331.56	2120.57	2068.8	678.123	1665.98	530.258	3294.53	3953.86	1729.51	2501.69	296.686	1366.07	1731.41	1300.65	1634.99	2165.62	2937.71	2065.71	-1278.44	3479.43	3059.77	1533.87	2218.51	548.048	2029.27	188.996	1287.56	3646.32	1582.29	591.573	2355.49	2927.93	4315.87	1814.1	3979.02	3300.92	5777.53	2421.95
											11.54	931.388	1315.26	2420.05	755.687	2362.19	374.745	2946.68	3639.68	2332.76	3244.54	768.959	4383.99	1383.24	735.58	128.353	1908.18	2325.71	2887.22	-183.638	2568.18	2907.8	75.8283	2524.16	907.564	2356.73	1526.21	1649.92	4497.57	722.992	-155.156	565.296	1733.02	2606.55	1719.07	4710.9	3866.31	5381.3	2425.77
											11.55	955.896	573.151	1131.52	1471.54	1820.05	388.543	3054.04	4593.63	2805.2	1905.78	2187.07	2125.76	2171.13	1305.06	400.494	2770.68	1465.19	3241.33	15.6565	2620.32	3503.4	2276.28	2233.7	1776.63	1818.84	515.039	1596.6	4476.97	831.426	647.838	1529.5	3416.58	3726.62	3371.22	1975.41	2270.03	5438.63	2629.54
											11.56	1617.93	1210.88	902.17	1423.03	2468.95	1763.96	3319.7	4026.76	1902.18	2896.32	2157.38	2827.53	2493.27	1170.93	1853.04	2912.26	390	2309.93	226.538	2486.67	2514.18	1624.16	3479.53	750.538	2371.53	1338.7	271.623	2900.53	323.775	485.732	1773.48	3501.36	4551.31	3476.17	3173.71	2589.99	5199.26	2700.55
											11.57	1014.12	2246.87	1363.89	964.388	2308.48	650.761	3392.68	3727.82	3374.63	4635.39	589.182	2390.41	2200.49	2297.51	1393.57	3910.87	1969.39	3089.53	-1425.4	1681.32	1187.68	2466.66	3393.72	899.245	2467.87	473.079	842.781	3312.24	741.796	1469.26	1512.7	3597.75	3874.38	2621.7	3352.65	1561.41	4613.01	1259.5
											11.58	1584.72	1678.01	1132.8	1777.71	1603.3	377.503	2889.37	3833.18	2393.01	1570.15	-106.949	3091.03	1649.94	2368.28	1475.59	1554.15	2263.44	2777.84	-311.263	2895.77	2558.62	1923.78	3663.53	1781.19	3166.99	682.198	446.072	2900.39	246.159	1622.32	930.715	2733.69	3949.45	3561.38	4091.14	2495.1	4983.97	2799.01
											11.59	1701.9	493.599	2058.66	848.757	1390.74	196.018	4217.57	3978.31	1221.07	2078.9	837.776	3195.64	2552.42	1279.93	2086.82	2345.49	1478.35	3848.4	337.403	2491.5	2482.77	1470.95	5023.52	1768.54	2353.99	719.822	797.631	1853.2	1496.58	2118.7	2220.48	3115.55	3783.43	2164.98	3320.16	4170.13	4870.36	1811.8
											11.6	405.647	1180.56	1857.23	1325.89	1312.77	422.964	5008.66	3742.78	1389.28	2466.81	2203.61	3847.91	1741.17	2002	1187.71	2613.9	2530.1	2455.2	-1056.53	3680.58	2973.91	1457.59	4406.36	2069.99	2855.05	12.903	1944.02	2685.86	1091.83	1072.15	691.418	3308.28	3907.45	2920.47	2580.83	2689.49	4175.28	1625.64
											11.61	1834.5	1429.38	2633.36	566.161	1867.82	193.435	3405.72	5638.07	2446.47	1194.51	2573.48	2063.61	1882.5	1998.95	1440.67	2095.19	1158.22	3123.87	-52.1589	2446.65	3817.59	1116.15	2940.43	1443.83	1216.37	1248.21	1407.06	3090.45	2512.34	1363.99	1944.24	3675.48	3972.86	2575.36	2962.4	2882.69	3842.04	2697.17
											11.62	1586.76	1707.43	2320.68	284.783	2153.66	-292.32	3542.75	3657.16	1433.59	726.44	1184.83	3502.88	1600.02	681.37	2686.91	2009.33	2103.59	4704.13	173.28	3253.62	3484.53	1446.43	2972.03	1113.57	2652.59	419.046	1365.14	3293.89	1175.46	1896.9	1426.2	3791.21	3961.82	2801.19	2105.86	2843.88	5222.69	2350.28
											11.63	1695.99	1751.8	1744.73	758.349	2755.43	257.521	3090.55	4869.87	1298.49	2945.33	1806.32	3518.66	1639.67	2556.88	1509.78	2032.09	1748.94	3207.84	-465.319	3163.63	3442.76	1478.78	2447.42	2234.59	2886.39	301.974	2202.96	3193.31	406.644	724.852	1253.94	2692.26	2642.73	2212.77	2934.49	2159.43	4818.29	1751.76
											11.64	284.986	2297.16	216.156	2637.93	1107.13	-409.387	3468.41	3896.61	1813.97	797.813	2328.29	2600.33	1856.52	922.027	-705.419	1492.96	1917.24	2915.01	-169.558	2155.25	3640.48	1335.15	2109.12	2096.45	2805.46	-396.857	1956.94	3510.39	729.887	1407.7	917.479	2619.49	4033.69	2956.22	3640.16	3473.62	4435.35	3510.25
											11.65	1478.61	1021.01	1738.75	1241.8	2509.67	-17.2604	4145.75	4222.45	1743.72	2215.83	544.411	3189.35	1809.47	822.292	816.146	2931.4	2672.62	4068.36	-164.558	3434.67	2780.75	1278.9	3515.37	542.326	2890.26	1116.23	2447.86	3474.36	1440.3	1154.66	1317.64	2131.87	4697.64	1623.98	2906.64	3949.28	4306.83	3476.16
											11.66	2593.24	148.984	1615.87	1723.27	3278.95	1378.33	4529.49	4933.33	1903.63	2102.64	1274.78	2429.12	739.066	-47.5807	2024.79	1637.27	2737.67	3282.1	1070.58	2660.74	1836.25	294.087	4897.66	2194.07	2101.57	678.419	870.761	3747.16	389.208	-39.7586	599.75	4021.66	2818.01	2643.7	2859.94	4439.63	4968.1	1637.68
											11.67	2050.05	536.893	1536.08	1941.73	3473.88	649.296	4007.06	4152.92	2971.82	2602.24	2044.45	3328.14	417.276	2231.36	2437.22	3802.8	1673.4	3402.09	-1366.92	1716.46	3611.4	3106.09	5411.46	1993.52	2709.45	-225.61	699.333	4583.67	684.92	1619.99	390.616	4263.82	2941.47	2014.94	3647.59	3348.27	4858.9	786.523
											11.68	2724.52	2489.26	824.634	1001.75	3772.66	1937.48	3660.68	3640.12	1446.53	2150.22	2238.02	3452.35	1497.99	1709.53	659.133	3950.05	1432.92	2740.82	-440.782	2017.25	3092.87	2888.15	3361.99	1505.29	2824.9	1202.45	1113.4	3164.79	564.504	1681.35	1431.57	3039.52	3422.29	2552.38	3947.74	3194.93	5077.97	2431.7
											11.69	1935.2	1210.83	1892.12	1679.9	1645.29	495.459	4033.98	5034.11	1606.03	2334.84	907.531	3629.56	737.316	1740.79	1096.91	2372.64	638.813	3006.01	181.984	1455.87	2930.34	1910.95	2284.82	1194.19	1721.08	-273.659	1130.05	3065.82	596.577	1261.89	1079.79	4121.44	2954.34	3255.43	3166.82	3642.78	5344.71	1450.18
											11.7	934.522	2057.3	904.712	1545.19	765.011	6.01705	2847.41	4381.59	2505.12	2588.66	537.743	2756.81	1746.84	676.454	2914.49	3887.41	1359.57	2302.31	-880.819	3358.6	2049.85	2365.71	3208.8	1714.73	2588.49	57.0104	1922.08	3039.39	-334.546	1418.58	1996.88	2478.85	2554.24	4139.32	3959.85	1475.22	5342.1	3428.34
											11.71	405.014	-225.244	1973.1	878.545	1897.87	59.3274	4191.29	3939.62	1394.87	848.125	1987.2	3144.77	1303.53	848.568	1486.34	3125.94	1303.44	2510.4	-1492.58	2048.32	3478.5	1242.83	4130.73	1359.87	2430.18	853.096	942.913	3514.1	1374.22	1793.52	1606.95	2070.25	2217.33	2797.66	3006.52	1932.3	3924.46	2317.66
											11.72	220.638	1129.33	1047.59	1168.74	2561.19	351.042	3390.1	3271.28	1227.23	2639.27	2795.39	2804.01	1429.27	2961.05	1422.91	2085.94	1951.89	2160.63	-380.916	2069.3	2090.19	1760.84	2894.89	1034.25	2112.86	510.074	1470.5	4321.36	1559.55	1189.84	1170.19	3735.55	3977.96	2147	2233.24	2360.64	3627.66	2721.18
											11.73	675.468	1934.2	1073.15	914.008	1476.59	-237.498	4183.19	4222.44	1932.47	2921.78	1725.3	2863.61	484.32	1197.98	665.548	3611.52	1589.23	3001.81	-181.583	2933.98	2176.69	1493.15	3392.59	1246.14	2101.44	1633.61	1172.81	3990.47	-4.14446	1220.41	962.678	3025.35	4121.73	2640.11	3870.48	2851.09	5761.99	1873.18
											11.74	1676.53	1631.42	2424.42	1041.92	2899.38	901.072	3684.49	5828.21	2436.83	1309.14	2450.27	1674.92	236.142	1249.62	-213.345	3469.14	766.685	2861.71	643.955	2717.64	2019.81	1820.52	3041.62	2685.51	3462.25	393.096	707.401	3263.59	1437.35	625.659	901.682	3628.2	4962.05	2516.08	3243.2	4289.82	5249.24	1510.09
											11.75	104.751	1445.95	2805.62	700.524	2987.02	1003.76	3936.55	3893.43	936.094	2669.49	1239.72	3381.41	1527.97	1839.81	2065.44	3130.52	3215.2	3608.46	697.762	2979.65	2858.85	1898.17	3374.28	1872.8	1624.9	760.188	1618.73	3493.53	1163	1158.04	237.43	3719.07	4617.39	2769.52	4985.5	2395.98	6356.37	1684.69
											11.76	563.002	2194.66	753.609	-349.543	2671	-598.362	4629.5	3081.74	2244	1766.91	1637.05	3704.99	1022.34	439.96	3025.31	3102.74	1989.19	3770.89	-806.441	2472.39	3779.86	2309.25	2442.12	1190.35	2949.72	614.131	878.863	2838.65	1136.33	966.266	1381.28	2890.7	1700.04	2473.5	4205.28	3580.43	5218.5	3439.49
											11.77	1400.28	688.19	1897.23	308.497	2246.77	-1021.25	5040.64	3653.5	2072.64	2844.86	1793.88	3030.04	540.111	2485.74	1726.9	2033.19	2094.36	2694.82	-678.743	3106.16	4480.39	2207.55	4016.72	1357.12	3324.43	468.668	848.007	2525.08	1658.68	1891.43	1008.6	3380.29	3023.72	2997.12	4541.8	2606.13	7275.2	2008.82
											11.78	44.1154	1365.92	1460.36	2102.39	2249.3	-68.2255	4646.51	4028.11	2379.9	1992.03	1272.42	3681.84	550.066	2544.34	829.681	2251.54	1914.77	2074.63	106.039	4795.65	2874.35	1869.42	3358.99	523.961	2606.61	318.732	1251.72	3294.54	703.24	1403.21	1085.96	3599.18	3785.02	2086.11	2026.89	1269.43	5774.95	1952.01
											11.79	231.461	766.816	1000.49	473.579	2439.22	597.156	5213.03	4301.93	1955.45	1430.83	567.658	3762.88	965.006	2374.07	938.888	2577.94	1901.1	3611.08	917.172	2366.22	2711.58	1344.46	3745.51	1059.67	2396.06	817.396	1974.03	4245.66	1110.93	1729.93	588.508	1928.24	3509.83	3083.84	1774.34	2167.19	4542.98	2540.31
											11.8	2252.39	2208.18	932.668	213.934	637.077	884.927	5470.2	4828.88	3929.84	1067.01	317.416	3999.61	1791.69	1551.14	148.477	3423.1	2090.1	3523.44	-444.039	2617.01	1746.66	2522.67	3624.15	1901.63	1579.5	164.548	807.997	3283.54	166.026	795.67	910.234	3750.11	2686.96	3204.04	2746.23	3360.1	5222.71	2379.73
											11.81	818.673	175.955	1018.49	477.549	2628.25	-341.441	4870.83	4645.4	2027.98	1239.27	2227.74	2121.1	1555.21	1456.06	1908.06	3158.55	1516.89	2924.52	286.904	4020.57	862.115	2594.22	3501.82	1884.38	1353.67	662.239	471.342	3550.93	1314.33	150.542	1235.71	3226.02	3971.72	2947.87	3200.05	3608.99	5976.58	1388.85
											11.82	1219.92	1811.58	1478.83	79.0679	838.942	794.083	5481.83	4045	2336.18	2071.95	1058.99	2989.14	1493.93	126.936	1475.48	2686.59	958.731	1892.31	395.28	3867.49	1951.23	-98.3188	4108.08	2482.66	2444.19	218.445	590.467	3919.48	676.912	1673.72	2283.37	3236.99	3104.25	2439.01	3203.39	1393.79	6026.98	2581.25
											11.83	149.149	1424.51	1012.1	2644.13	879.955	215.868	4138.28	4626.03	3177.95	2866.31	1125.98	2777.03	1142.21	1436.07	1458.03	2303.65	1685.04	2917.15	228.013	3674.13	3066.38	286.83	3755.26	2458.81	2062.42	412.69	1150.58	3410.44	1002.23	523.654	-171.336	3702.96	3109.38	1883.12	3182.73	2860.97	5519.91	1618.21
											11.84	730.392	1280.94	1604.54	2380.07	1688.91	-68.9062	5048.6	5206.32	2704.61	2171.18	2138.01	2487.23	1150.56	1936.73	1548.89	3086.18	1990.15	2369.33	982.942	3512.01	2940.43	1069.26	3405.49	2022.21	1841.45	74.5516	1739.08	1581.28	1055.85	1130.09	624.207	2585.16	3726.86	2261.79	5121.9	4283.08	5000.96	909.24
											11.85	795.877	1511.45	1779.15	705.381	1660.68	201.737	3709.89	4729.82	3430.78	985.46	1530.16	2408.54	2133.76	2560.3	1755.95	4177.13	2337.45	2456.25	-367.524	3566.24	2929.93	1798.85	3058.49	1692.71	3537.8	-136.075	1357.68	2840.62	646.966	1139.27	-62.5925	3213.51	3481.01	2116.52	3507.46	1685.23	3681.79	3105.2
											11.86	-190.345	986.971	2138.56	65.9852	2183.01	87.7938	4484	3832.47	1881.91	2370.13	1033.62	1824.39	1505.59	1197.29	1761.26	3299.17	1260.75	3194.06	-52.431	2563.35	2174.28	1310.81	2515.09	861.418	3586.74	-121.998	1001.99	2918.37	1224.87	1811.06	786.947	3560.87	4389.17	3624.81	3125.65	2721.41	4661.55	2388.52
											11.87	1453.01	203.392	889.42	547.378	2187.56	-302.335	4548	3699.16	2879.03	1829.71	789.94	2270.12	1934.36	1772.22	1458.79	3987.24	2327.35	3636.36	1404.34	3983.69	2677.74	1993.84	2427.93	1843.94	1502.04	662.257	-10.6066	2931.31	61.5875	828.791	883.059	3689.37	3452.82	3618.03	4668.21	2755.03	5157.61	2359.78
											11.88	2042.92	980.033	1079.97	1356.19	3244.01	640.847	5433.42	5085.87	3114.88	1171.05	2266.41	2435.4	2313.17	1989.34	2379.11	2211.81	1424.61	2156.57	1124.65	4140.94	2294.5	1652.92	2587	996.553	2512.38	485.409	1615.27	3150.76	516.237	1788.53	1870.6	2283.89	3012.15	3162	2815.4	3522.19	4780.69	1859.69
											11.89	1832.47	994.106	638.509	1845.61	756.648	-336.123	5194.8	5280.95	3310.51	3132.35	2161.63	2643.15	1454.34	1388.62	2806.38	2624.72	1655.76	3148.57	1059.58	3562.57	1990.83	1626.64	2262.84	2493.38	1939.43	683.797	753.489	4171.01	1046.24	1160.75	2925.53	3500.74	4386.98	2542.88	2962.27	3056.02	5416.43	2226.49
											11.9	1261.6	995.727	800.374	1524.28	1477.26	250.886	4147.83	6346.07	3252.37	3722.5	2531.39	2948.5	1445.41	2042.68	2071.82	2749.34	1760.54	2269.33	1023.89	2338.51	2050.5	836.257	3697.96	1875.45	2269.63	124.236	1322.54	4335.46	1618.01	1897.39	2049.35	3659.77	4026.76	1864.08	2606.91	2216.15	5367.69	1637.84
											11.91	1595.09	730.594	445.817	1522.19	1794.08	-693.335	4846.06	5761.28	3587.59	3643.38	2236.75	2265.27	1767.65	3371.95	1721.32	2831.76	1672.12	2241.55	-81.3847	3224.77	2644.74	1492.6	5449.76	646.038	3393.61	1255.66	1601.97	3541.97	1895.82	1455.62	1353.03	1843.34	2751.45	3719.84	3217.03	1948.02	4319.27	1443.47
											11.92	2118.89	1269.19	1337.38	1325.62	1740.99	508.803	5423.67	5821.92	3410.5	2583.04	1155.74	2715.79	1417.32	2285.24	2106.72	2614.67	1618.68	2861.94	447.043	3045.13	3892.31	1271.92	5346.99	2450.16	3917.34	1920.5	485.017	3065.31	1883.41	1760.76	684.977	4215.5	2369.3	3925.76	4336.88	3301.32	5719.55	2351.83
											11.93	1245.72	500.802	714.844	447.811	1173.08	885.878	5591.78	3693.93	3073.76	3306.93	957.622	2930.83	3414.63	2241.82	1557.92	2536.8	2292.97	2353.82	-1397.62	2491.96	3454.98	766.335	5666.99	1842.53	1959.96	-281.282	1242.77	1775.51	797.905	613.691	1609.5	4700.75	2746.11	2865.86	3088.76	2307.9	4774.16	1204.11
											11.94	2466.61	1922.07	1349.54	725.182	1247.82	1173.7	5795.99	5494.03	2793.93	3969.44	963.048	3374.88	1271.63	2306.02	3339.13	2482.99	2582.71	2866.5	196.461	2126.34	2606.85	1254.32	4150.16	1353.03	1812.65	-89.2521	2092.41	2158.94	97.2715	997.371	709.79	2536.28	3965.22	4678.89	2939.68	2489.93	5861.69	1340.49
											11.95	2174.45	448.675	1597.99	1194.81	1646.14	250.485	6067.29	6696.64	2597.77	3392.57	1891.76	2842.28	2032.34	2498.85	2441.67	3306.91	2063.71	2612.25	-519.717	2818.65	3444.15	1387.7	3847.01	1420.91	2165.39	265.712	842.71	2893.61	716.346	854.533	595.016	2784.26	4233.42	2861.34	3388.75	3800.49	5895.57	1907.53
											11.96	709.027	587.68	1455.58	1498.66	2477.44	384.036	5698.31	6181	4866.3	1550.53	1001.02	4468.2	2524.09	2228.68	1459.34	3350.48	2614.61	4504.3	-949.325	3565.26	2925.26	1726.55	2400.11	1758.6	2127.08	-137.574	2220.82	1720.75	1147.92	2055.8	2102.64	2859.87	4718.81	1409.75	4477.44	2661.75	6571.57	3336.84
											11.97	419.696	1173	1076	895.505	787.468	-1122.06	6082.02	5089.14	3567.2	4203.18	1042.66	2775.49	2228.91	1665.82	1734.51	3039.3	1187.71	3632.55	71.5982	5244.21	2597.3	1865.87	3278.81	1100.69	1743.42	129.97	966.915	2608.6	478.831	2041.26	824.774	2852.38	3652.03	2489.64	3265.71	2448.41	5065.79	2651.42
											11.98	1367.09	656.114	2246.38	1269.83	721.092	-182.212	6149.69	5899.48	4235.71	3186	1613.11	3103.76	1729.09	2795.8	1917.2	3394.15	2308.76	2662.25	722.683	2478.71	1623.59	1547.67	2050.4	1060.4	2977.4	-80.2614	1045.66	2901.89	1041.63	790.423	2031.66	3126.22	3939.53	2480.02	2010.84	2707.7	4173.68	1030.22
											11.99	2174.14	-45.7152	1014.78	894.224	1732.62	972.943	7478.78	6651.27	4517.23	2979.6	1134.16	2914.7	2975.18	2455.08	1721.13	2538.04	2806.12	2647.46	-169.559	2251.25	2010.68	1666.55	3044.51	1602.25	2292.78	1083.97	1037.58	5065.01	1197.64	2227.22	1724.93	3156.26	3907.31	2775.01	2561.27	3498.18	5463.59	1154.13
											12	931.293	443.025	1159.2	1372.35	1223.82	926.083	5149.78	5272.94	3448.71	2393.95	1307.81	4407.74	2495.74	2230.72	793.496	3101.99	4294.55	3339.05	372.66	2782.93	2286.69	1615.68	3437.53	495.158	2810.11	1050.75	561.626	3456.27	-184.867	1078.32	1206.72	2685.77	3356.93	2043.53	2007.35	2983.9	4750.52	1453.18
											12.01	380.534	1626.41	496.863	1364.46	1767.95	369.7	6961.81	5529.7	4351.73	3615.92	3658.98	4638.4	3224.5	2209.24	582.107	3012.81	2940.45	3860.62	325.742	3835.07	2854.09	2103.12	2373.81	1578.51	3207.97	-876.324	55.0213	2064.11	729.912	1166.61	1055.88	3213.74	3311.55	2158.67	2619.29	2836.99	6084.73	1425.87
											12.02	1629.78	1711.29	1489.12	1068.13	448.549	521.713	7862.26	6810.39	4379.29	3935.36	1423.59	4363.75	4299.58	2395.08	2275.61	2416.59	2664.22	3617.27	-530.586	2864.37	1729.6	1370.15	2917.89	2746.75	2738.54	656.248	1379.42	2757.73	2442.84	1897.52	1261.78	2908.52	3393.99	1352.88	2575.43	2997.1	3752.35	3123.98
											12.03	195.747	323.218	953.954	1604.78	1463.56	-982.506	7374	7517.02	4158.9	4068.95	2769.85	4100.31	2875.46	1999.3	2852.91	4296.76	2777.3	2934.65	-129.517	3055.57	2772.06	246.553	3308.64	1725.33	2059.74	-1108.67	1586.45	3585.72	762.915	1828.81	451.021	3892.9	3908.63	2402.78	3848.45	3618.76	6895.48	2224.86
											12.04	1265.37	1407.6	972.208	1776.43	1712.94	196.89	8673.52	4774.73	4885.53	4901.23	2348.46	2539.72	3058.84	2048.44	2762.48	3610.18	2946.05	3808.24	315.978	3242.13	4525.73	502.137	3292.85	1531.22	2849.17	956.38	1653.5	4577.8	566.157	897.105	1194.29	1279.74	2302.13	2289.65	3060.16	3152.03	5941.61	2727.3
											12.05	2224.01	1226.65	2298.06	1251.49	1228.21	832.889	8092.69	5985.89	3671.32	5074.28	3776.75	2966.35	3624.37	3496.65	3083.69	2307.94	2028.63	3512.15	243.542	3001.32	3185.8	1979.73	3138.44	454.505	846.038	524.31	1769.34	4297.82	459.726	1942.67	1635.06	2760.56	5064.1	1861.46	4320.73	2381.3	5660	1828.27
											12.06	2173.81	348.012	1733.95	2148.49	1188.04	852.945	8839.35	5121.05	5445.82	4408.22	2642.97	4259.55	2922.73	3473.58	2704.17	3374.04	1415.13	3382.91	734.054	2624.54	2832.75	880.608	2644.04	1229.57	2757.33	557.621	1569.73	3630.61	-0.28811	662.204	952.756	3375.8	4185.56	3269.43	3594.13	2596.26	6123.64	2374.17
											12.07	1329.79	-498.205	1813.71	626.464	2389.4	-90.3356	9334.65	5676.65	3740.67	4592.32	1645.51	4040.58	2709.08	2621.81	2863.73	3355.99	335.005	4176.11	-636.869	2897.3	2831.74	1842.64	2214.47	135.229	3888.81	710.109	2158.76	2124.47	1472.76	499.627	1505.29	4295.41	3859.89	3033.63	2986.85	2239.86	6555.99	2495.13
											12.08	44.6915	815.977	2251.26	1449.55	3058.76	-269.258	10214.2	5810.83	6009.8	6287.02	2075.66	3056.53	2783.76	2699.44	2698.17	1916.54	1796.5	4883.03	983.73	3497.91	1246.13	2510.33	4056.01	883.453	2987.64	675.055	608.136	2678.31	325.188	1136.27	-31.1319	4227.99	2577.23	1521.87	3120.51	2061.96	5272.86	1557.79
											12.09	905.601	678.55	1076.17	1554.8	2062.86	677.855	11189.4	6558.26	6055.86	5842.24	2542.27	4784.26	3671.29	3648.61	4014.45	3927.74	1572.62	4202.34	-305.893	3088.2	2652.13	1773.38	3273.46	1347.06	2350.18	105.103	1337.75	2224.13	859.47	-113.44	2176.89	3113.78	2542.56	3614.86	3137.97	3204.11	4939.96	2052.42
											12.1	1390.1	946.341	1440.1	1203.29	1258.86	874.861	9875.78	8808.59	6297.43	5559.41	2164.86	3679.8	1925.76	2971.05	3976.39	3248.06	1332.61	4024.22	-1077.28	4471.24	2474.43	1034.45	2481.43	2519.89	2798.41	988.698	1220.86	3261.13	358.711	41.725	690.247	1661.28	2892.99	2045.64	3858.56	3752.41	5092.8	2038.2
											12.11	2572.54	25.5749	1167.09	1197.56	2044.06	1326.44	11282.4	8349.75	7838.42	5910.05	3865.81	3265.86	3983.32	4726.12	4375.14	3643.1	1282.63	4244.24	-350.772	3370.85	2071.96	1835.71	3773.03	2374.46	4055.37	1672.61	535.165	3070.91	53.0959	-670.368	1483.14	3026.38	3436.44	2296.19	2796.36	2032.35	6191.31	1189.93
											12.12	2790.15	944.717	1017.96	1280.85	3408.28	96.3061	12856.3	10429.9	7837.58	6215.94	3469.7	4595.74	4468.4	4180.77	6131.99	3492.29	1607.92	3261.5	-773.687	3999.05	2647.85	2403.87	2835.04	2320.53	2155.54	606.511	885.668	3625.99	872.36	-300.96	1420.3	3424.04	2862.6	2505.85	3132.52	849.613	5077.39	2024.19
											12.13	2071.08	1861.24	997.05	701.374	1902.81	609.053	14580	9336.63	9250.04	6951.02	3665.85	3709.98	4537.43	4367.97	3907.88	2720.73	2162.12	2167.2	-186.357	2139.2	1770.3	577	3247.76	718.958	2196.57	-113.719	658.015	2902.2	1841.28	1392.74	994.059	4654.38	3610.83	3575.89	2362.59	3052.25	6272.51	2282.57
											12.14	2199.62	1916.87	579.618	1215.21	961.111	1130.11	13898.2	8210.69	8064.08	7393.49	4488.61	3653.88	4060.69	4597.72	5327.28	3656.79	2764.72	3808.31	225.161	2833.39	2643.33	1883.35	2982.53	979.519	2384.61	-299.562	719.16	2775.41	1365.96	580.126	-833.123	4355.12	3617.15	2248.68	4450.38	2555.7	4915.81	452.244
											12.15	2219.61	2427.81	1016.9	1040.62	698.03	1321.79	14792.7	9486.7	9207.38	8358.7	3325.04	4004.15	4330.51	5459.44	4258.76	3602.32	2995.6	4265.74	1089.85	2550.67	2523.52	1429.88	2617.46	252.393	3228.92	1103.18	2454.47	2645.44	430.355	835.899	2054.7	2305.55	2599.22	3228.52	2881.71	3089.56	5306.1	1766.68
											12.16	753.314	726.78	1163.57	1734.83	2104.61	611.898	14947.9	11802.8	9125.4	7889.81	3940.2	5703.84	5293.32	5685.19	5808.55	4992.24	3416.89	5505.16	-511.77	2456.73	2066.69	972.876	2224.67	590.236	2322.21	1144.58	2006.88	3399.48	370.092	894.69	1148.75	4518.15	3052.54	2558.3	1691.11	2208.16	6010.88	2556.53
											12.17	2700.29	1174.5	830.052	312.676	1487.63	-383.276	16954.1	12516	9964.02	9213.22	3636.32	5762.43	7318.63	6394.01	5718.48	3612.43	2276.9	5733.15	42.2438	2741.39	2432	1096.16	2307.26	1438.04	3807.32	1218.41	1769.43	3424.96	1016.2	1467.68	1723.53	4084.65	3644.07	2766.15	3307.22	2796.35	6256.91	1940.37
											12.18	1978.27	1523.03	1032.53	481.804	1814.74	-359.789	20694.8	14140.2	11280.1	7673.34	4913.14	5747.25	6714.92	5135.55	5086.09	4319.87	2813.04	4669.68	-725.164	3147.4	2779.63	1754.79	2403.43	2092.62	2334.02	-962.628	1128.17	2400.69	937.507	2541.86	672.95	3224.36	3373.92	1812.2	2956.75	2564.51	6021.57	1982.11
											12.19	1720.46	2473.74	2180.69	491.555	1339.73	-592.054	21507.2	13142	12481.8	12409.2	3953.32	5900.24	7826.8	6891.11	7583	3876.28	3811.72	5760.52	-208.396	2260.78	2502.24	2177.57	2875.8	1164.93	2960.73	573.615	2784.17	3767.96	102.128	686.548	1020.41	2921.48	2861.81	2485.05	2869.71	3197.15	5157.17	997.234
											12.2	1911.32	800.162	1895.7	142.747	1045.52	1416.2	23421	17847.1	15138.1	11717.3	6215.48	3990.76	8170.61	7284.78	7397.6	3702.6	3573.94	5580.94	-165.472	3639.78	3674.64	691.581	1783.43	1899.86	2503.1	498.716	1538.27	2050.45	1354.05	788.25	605.031	3310.15	3657.79	2463.21	2714.57	3359.92	5145.73	2206.98
											12.21	2181.53	610.888	2724.35	409.126	1743.56	702.926	25865.8	18901.5	18752.7	12433.6	5503.61	5135.87	8558.72	8758.76	6875.97	3755.91	4156.94	6908.35	-285.736	3742.29	2673.27	1519.93	2704.38	672.533	2171.7	-40.2017	820.177	4292.92	1296.52	1043.14	774.626	2137.49	2768.92	2652.42	4337.61	2869.11	5570.55	1151.86
											12.22	1474.85	878.074	630.667	255.025	2116.39	1063.34	30133.6	21906.8	19300.1	13828.3	7147.14	5705.87	8934.86	8774.03	9997.22	3568.89	4636.74	7596.08	-1197.74	2488.26	2632.63	1381.71	3160.94	1464.28	4058.43	-59.2615	-122.028	2834.42	-567.235	161.404	549.213	3423.99	3841.42	2617.58	4004.62	1434.04	6060.62	2502.76
											12.23	1051.81	867.842	1229.72	898.171	1118.6	-1075.83	31674.5	23612	21150	16746.3	5532.58	6412.21	10931.5	11149.2	10615.2	6650.4	3155.51	6111.86	-284.71	2831.47	2056.83	1887.31	2324.96	2197.25	2503.65	2024.19	1959.73	4184.1	1018.25	2482.87	440.166	3083.67	3694.05	1916.09	3664.02	2032.76	5396.75	1744.44
											12.24	1438.26	897.405	1364.21	1557.48	1851.62	53.3237	34548.1	27814.7	22844.4	18741.4	7631.16	6194.38	9501.69	11113.8	10581.7	4889.62	4188.31	7617.19	63.6346	3045.69	1894.33	704.969	3226.92	2338.41	1923.92	562.259	1277.56	2535.57	2341.98	527.093	813.718	2459.7	3482.66	3349.73	4890.59	2139.95	5079.91	2865.13
											12.25	455.601	1436.11	2323.64	1368.58	1180.46	-595.014	41152.5	30428.2	26256.6	18145.3	9188.23	7323.1	12822.5	14955.8	13484.5	4015.5	3705.01	8572.92	155.469	3476.31	1314.26	2019.52	3306.23	1767.44	3059.1	-704.127	1908.41	2503.92	680.715	776.965	112.641	3176.15	2907.64	2561.36	4023.9	2250.75	4679.66	1979.04
											12.26	882.638	1250.76	2822.73	1867.6	1413.21	1012.69	47927.5	34267.4	31274.6	20999	10106.6	7978.47	14692.1	18086.3	12081.7	3910.17	4552.46	8794.06	-314.937	2508.28	2362.15	551.943	2879.59	1345.71	3292.44	251.757	863.739	2832.36	847.974	1645.9	2443.11	2065.68	2810.83	2533.9	2787.13	2727.57	5160.09	1202.58
											12.27	1979.66	984.556	2518.62	2377.04	2045.63	182.794	54395.8	36717.4	35707.9	23590.8	9580.72	7883.04	15230.4	18455.4	15161.3	5838.4	5055.18	10241.4	853.325	3687.01	3338.75	987.225	3312.41	1141.33	2714.37	1372.05	331.762	2188.02	1194.27	1890.2	2013.87	1854.22	3788.11	2920.85	3070.83	2357.95	5322.33	2086.93
											12.28	1148.09	1411.07	2022.59	1876.16	1450.16	-634.538	60450.9	42621.2	40989.5	28078.1	9718.71	9309.22	19126	23352.4	18527.1	6078.97	5325.22	10542.7	-734.554	3144.58	3576.75	1712.25	3561.94	1358.32	1823.65	-399.263	1457.42	4164.03	1938.91	986.114	756.681	2759.61	2812.26	2514.68	2151.04	2785.37	4058.89	1104.12
											12.29	834.777	1573.52	1740.05	1626.11	1968.16	-588.514	66450.9	50033.4	45439.4	28043.4	12958.4	9027.13	20544.7	24405.5	20049.2	6911.08	6029.04	11112.6	-137.176	3128.11	2881.94	2180.37	2586.11	2548.09	3463.7	-685.699	2281.96	2457.3	385.795	1699.46	762.298	2778.11	3785.43	1521.45	3388.59	3721.97	7156.28	2608.82
											12.3	1831.46	2055.91	1298.83	2587.05	2569.59	1459.77	80662.7	57499.1	53625.7	33158.3	13388.8	11808.3	20788.1	27888	24221.7	6358.75	6760.53	13279.1	-238.048	1796.94	1388.35	1691.26	1315.31	1178.67	1741.92	510.715	669.718	2180.24	1010.46	1966.62	1720.4	2610.62	3392.32	3051.97	3073.88	3320.71	5178.07	1619.62
											12.31	1687.22	321.804	1140.55	957.268	2836.27	156.786	91214	62438.5	61138.2	42195.7	15738.2	12619.4	25309	31006.2	25483.6	6815.24	6030.14	15097.1	486.856	977.85	2219.5	969.959	2109.34	2286.07	2466.51	-609.185	358.135	3199.25	528.052	2053.38	1699.29	3642.49	2617.29	2122.23	3275.74	3055.32	6352.06	2454.87
											12.32	767.267	1161.24	1390.95	729.549	2059.13	980.197	104703	72988.8	68130.6	47031.2	18997.3	13027.1	29576.8	36550.6	27959.7	7312.89	6969.48	16826.9	-162.012	3077.98	867.006	1049.64	3423.5	1592.12	2753.53	743.63	1432.96	2530.31	283.093	690.202	256.847	2494.89	3458.34	2599.29	2345.43	3825.4	5513.34	2382.89
											12.33	1324.7	1194.72	1801.02	69.8418	2459.92	969.665	120861	79195.3	76139.4	53006.6	18923.7	16190.9	33234.9	43048.3	32340.9	9374.61	8034.44	18638.8	225.804	3695.03	2164.72	2252.36	2921.32	1275.63	3311.12	322.703	2323.53	3811.27	519.828	288.232	420.122	3535.52	2966.77	2506.7	2836.03	688.047	5054.8	2110.21
											12.34	1051.21	1090.4	1301.16	-472.211	2484.14	1642.4	136486	90663.8	80172.3	60790.3	22688.6	18272.5	37415.5	50422.4	36193.3	8451.65	8225	20656.5	-108.028	3160.07	1325.17	1993.83	3815.88	589.149	3533.03	1844.96	1349.09	2785.15	917.053	360.123	1800.74	3405.63	3827.73	1675.27	2531.62	3058.16	3653.79	2126.92
											12.35	1217.13	1731.06	613.942	1317.8	1432.77	400.019	148383	93910.6	84426.8	71342.5	24121	17963.9	38663.6	55779.1	42310.9	8927.3	10313.3	23398.1	-1083.84	3489.2	2444.51	1245.94	3291.76	1212.72	1755.49	-85.2747	1973.18	1704.05	473.412	-53.2068	2519.38	2641.15	2647.91	3237.69	3420.85	2292.99	6463.16	1765.91
											12.36	1658.83	791.831	1395.73	670.868	2298.26	-629.748	164198	94508.5	87467.3	75090.1	28052.9	19986.8	46637.2	62063.7	46360.3	9302.58	10656.9	26193.9	939.185	2173.06	2836.11	754.442	3184.96	2298.75	2203.1	945.045	1296.52	3394.44	433.264	1569.73	843.643	4232	3641.89	3470.26	3104.67	3299.82	4971.96	2974
											12.37	1326.41	1698.4	1191.92	790.343	1468.41	-591.24	167072	90017.2	87650	83973.1	31641.5	20680.4	51506.1	67903.3	48945.8	13023.3	13455	27437.7	-399.526	3477.45	1894.57	764.521	3035.86	2456.77	4151.73	-235.269	936.01	2647.31	108.571	1289.02	400.699	4021.99	3068.22	3821.91	3415.84	3041.25	6776.83	1808.64
											12.38	259.515	1519.61	909.991	1805.95	2387.79	-612.806	169452	86208.2	81464.9	92088.7	31462	24066	55893.7	72254.4	50792	14650.8	10589	31186.3	457.887	2443.49	2201.14	1153.56	2606.93	2672.91	3440.58	-305.238	1091.34	2857.51	789.274	1198.68	506.065	4303.93	3760.92	3166.93	3481.83	2761.07	6473.16	1447.3
											12.39	1991.41	1918.88	1766.73	262.573	2238.04	16.8905	167772	77782.1	75988.7	97434.2	34476.1	25751.3	57384.2	71725.9	52457.6	15367.7	13646.5	35347.9	111.455	2990.9	2245.67	1190.33	2029.9	1026.8	2697.37	33.9055	1414.13	3138.71	798.594	1648.19	841.483	3616.88	2782.76	2567.19	2630.47	2480.05	5557.11	884.077
											12.4	1199.79	-387.735	1670.59	2420.39	2268.21	829.226	161934	71475.5	65822.3	101221	38431.3	27480.4	58782.8	73691.1	55629.7	16401.4	13670.9	37928.3	559.195	3595.72	2211.62	1046.18	3430.43	2185.4	2293.34	845.666	1732.2	2727.08	609.179	895.608	1174.07	2294.6	2597.76	2351.69	3137.66	1962.75	5681.63	2197.42
											12.41	118.374	1194.61	2340.83	1946.4	2093.5	-279.394	149700	62029.4	58258.4	102678	41590.7	26021.2	57045.1	65468.3	54386.8	16511.5	15970.7	42369.9	-252.027	3493.62	2809.58	2194.57	3463.99	372.624	2704.73	-447.853	2600.98	3268.58	1264.45	1054.41	751.169	2346.87	1642.43	2027.32	2571.98	1921.3	5277.99	2441.13
											12.42	61.3178	1031.72	1659.92	1243.82	1711.96	246.357	133885	49337.3	45572.4	106048	45775.8	29386.9	53398.8	59578.7	52893	18951.2	14735.8	45127.6	1185.5	1985.88	3206.35	1424.29	3269.86	1226.22	1539.03	-1055.98	1805.22	3979.44	938.503	788.365	1216.01	2884.82	2985	1934.68	2507.7	2107.74	6547.81	2953.26
											12.43	869.142	145.262	1322.62	1367.55	337.452	211.747	118682	43405.5	39251.4	106250	42362.3	31816.5	49916.1	49401.3	51702.7	19429.3	18289.8	48087.4	125.794	2677.52	1336.01	1138.99	3444.81	1931.31	1512.1	222.056	2302.11	3831.94	793.359	1740.23	1670.95	3490.24	4037.28	2029.78	2625.39	2349.71	4701.45	2579.66
											12.44	573.331	785.464	-212.645	1123.4	1234.72	-1000.29	94131.2	37235	32600.4	101566	43055.2	35258.8	43111	42176.3	49083.4	19856	19261	48307.4	1251.67	1440.24	1181.41	-165.723	2234.23	636.488	3361.42	433.781	1105.25	2425.47	-263.079	597.476	1431.6	3919.74	3194.94	2636.08	2365.51	3024.78	4769.55	2098.32
											12.45	97.539	1376.54	271.851	1770.94	1741.19	376.647	81534.3	30736.5	28285.1	95982.7	43650.5	33463.3	37415.8	34817.5	47324.6	21001.7	20954.8	47907.9	255.817	2566.34	2965.92	908.861	2673.86	2505.37	3537.04	-229.418	1514.72	3592.9	145.925	236.569	1197.72	3334.6	1821.37	2423.99	3244.75	2910.85	5538.1	1856.06
											12.46	396.022	315.987	1107.86	685.923	2092.45	-190.022	68153.2	25206.5	23405.5	83315.2	46993.3	35191.4	29339.9	27022.6	41007.9	22212.7	21523.3	45887.9	-187.915	2412.92	2491.2	1522.84	1884.37	2374.31	3328.53	445.873	1042.47	1960.07	30.1717	818.941	728.65	3939.16	3771.23	2533.66	2958.28	3162.34	4288.53	1661.64
											12.47	1846.98	903.981	1287.31	1789.45	1752.51	134.522	57153.6	22383.8	21350.6	71874.4	47646.9	33990.3	26328.8	22052	36536.6	22588.6	24040.2	48484.7	-476.266	2537.58	1221.8	2466.38	3028.47	1736.49	3582.18	-185.225	398.514	2979.73	-36.9514	276.242	418.696	4339.75	2474.55	2482.41	4490.38	4141.92	6052.06	1040.07
											12.48	652.023	333.693	1419.88	1122.78	3377.37	-153.923	50438.6	19937.1	17829.2	63853.6	46022.8	35110.2	21321	19789.5	30980.4	20286.7	23778.9	43994.5	-385.225	3214.37	481.588	-29.3344	2144.78	1402.7	3061.35	308.212	752.157	3463.95	594.516	1167.03	1512.51	3471.97	3280.63	1938.75	2978.58	2976.12	4917.12	779.675
											12.49	1182.89	5.20539	1561.88	1337.12	2582.7	-73.1364	41487.8	17681.3	14041.6	52995.1	44861.3	38583.4	19775.1	14031.4	26351.2	19921.8	27328.1	40486.4	-357.073	2277.02	1256.51	1364.04	3266.39	1714.4	2594.97	-13.7947	1741.67	4993.49	-793.596	164.328	523.747	3278.74	2591.14	2432.04	1711.98	1662.76	6486.12	1248.91
											12.5	684.182	-338.305	2318.54	1658.19	1706.25	-627.731	34285.1	14238.4	14511.5	46551.8	41484.5	35492.7	16687.8	13187	23204.5	19040.5	27889.3	34755.7	-1038.15	2651.89	2831.8	1223.86	1438.82	1124.68	1901.6	-494.931	1712.6	2777.92	279.269	113.771	164.862	2858.32	3728.74	1781.51	2973.88	2360.09	4882.94	3362.6
											12.51	1345.8	-895.088	1368.37	1872.71	1624.39	-596.969	31763.5	13394.7	12278.4	36595.2	39849.1	36852.8	12936.5	10753.1	21370.2	17308.3	27948.9	29190.4	-493.007	2554.12	2240.31	3427.86	3761.83	2241.78	2292.78	-691.488	439.024	4017.34	47.7011	1209.74	1335.62	3544.7	2580.09	2108.68	2550.24	2008.17	5191.99	1616.12
											12.52	66.2751	-185.567	1456.93	2804.68	2629.88	191.718	27378.3	11530.7	8698.44	33314.8	34479.8	33502	11585.7	9417.54	17555.4	13696.7	26784.5	25344	-473.917	3213.95	1865.46	410.41	2121.26	2604.96	2625.56	-1358.27	1165.82	3010.86	477.787	949.103	405.512	3658.48	3753.08	3111.52	2217.06	2311.58	5897.35	1048.26
											12.53	806.166	2142.83	1509.26	1563.4	1339.7	107.748	24627.1	9250.93	8863.82	25892.6	34704.1	33973.4	11201.4	10586.9	14152.8	12305.2	26441.5	22179.3	-294.142	2851.35	1937.32	759.324	2883.01	671.485	1796.72	-95.013	1955.37	2696.45	1461.75	714.887	-66.885	4970.41	2702.31	2146.85	3310.83	3643.66	4935.95	3410.46
											12.54	1658.36	1201.07	50.7026	542.804	1523.02	266.962	23030.5	9629.18	9065.26	22911.1	31492.1	29430.3	10805.7	7394.32	11739.4	11726.8	25215.8	20856	39.3815	2349.89	3098.24	2455.15	2955.98	806.523	2750.51	1227.62	1819.66	3041.14	-146.206	852.517	600.259	3451.17	2571.58	2293.46	2910.91	3277.21	4238.54	1057.46
											12.55	115.152	-393.852	1836.83	956.03	876.685	1075.7	19999	9361.01	8948.76	19117.8	28257.5	25326.3	9983.94	5303.06	11737.2	9840.34	22591.4	16287.8	-115.477	600.152	2383.77	1594.26	3190.94	-102.665	2725.15	841.606	1350.91	3282.27	-295.529	-992.027	2004.26	3737.68	4893.89	3147.25	3493.22	2204.79	4523.18	1709.57
											12.56	1625.86	2028.41	4212.45	1131.98	747.38	627.337	17768.7	7860.22	5768.13	17229.9	24814.4	21634.1	6649.1	5496.71	10969.3	8595.58	23484.6	14327.8	-1407.25	2630.73	2111.34	1099.16	3496.3	857.725	3987.42	52.7013	1220.54	2459.94	-1293.54	958.329	1832.51	3427.16	3713.63	2746.87	2878.33	3318.5	6463.3	2259.49
											12.57	1097.63	235.512	1887.08	383.461	3122.28	718.145	16270.9	7764.3	4693.83	15404.7	22390.9	18943.3	6361.5	5722.01	9980.55	7435.21	20964.6	10837.9	-1245.12	3656.69	1036.35	1706.1	3725.58	3171.48	2790.63	562.88	1234.97	3995.77	115.773	1728.47	-288.967	2800.71	2783.12	3543.02	2222.07	1631.4	5247.84	1481.8
											12.58	1631.98	1302.01	1304.25	871.848	118.661	536.624	15674.9	7522.15	5664.67	12088.5	18236.1	17961.7	5980.6	5224.51	7224.49	6560.49	18341	10778.4	-81.6271	3407.91	2309.1	1586.96	3714.47	2479.03	1497.56	-380.547	-290.636	3647.23	-204.805	1002.29	167.469	3492.27	2491.06	2141.87	2256.47	1420.21	6116.11	1688.68
											12.59	746.033	1675.66	2286.96	193.131	307.908	58.774	14802.1	7052.51	4884.17	13139.5	16281.6	14678.4	6474.71	4654.19	5098.25	6990.12	16833.3	9301.13	-1401.07	2945.51	2763.23	932.175	2595.62	454.52	2387.01	312.652	1942.08	3617.43	990.072	1718.92	459.982	3324.58	3462.34	2448.13	2573.83	2731.34	5199.53	1453.56
											12.6	713.715	2837.11	910.597	1557.69	2220.11	-158.594	12636.7	7574.66	4606.72	11367.4	14790.3	12477.5	5112.53	4239.31	5597.48	5711.29	12639.3	9159.06	-467.756	1429.52	2158.05	2292.89	3616.21	298.946	2330.17	-450.773	1411.76	3155.52	280.269	902.828	118.22	4181.33	2019.79	2690.12	4513.6	3306.31	5506.62	2523.62
											12.61	1262.13	496.843	1099.28	1643.4	1134.63	-595.246	11619	5967.07	5198.64	10374.5	12520	10756.5	5845.19	3503.92	5571.78	4223.92	11198.4	9737.85	-819.529	1585.46	2517.25	1444.66	2658.84	2178.6	1787.52	-105.246	2422.19	4208.36	949.694	196.604	617.968	3899.38	2949.68	1926.52	2616	2121.61	4718.62	1665.96
											12.62	1048.9	1163.31	1708.44	1063.74	2539.04	629.348	11172.8	5912.2	3866.76	9252.44	10755.6	8303.66	5152.73	2818.47	3838.99	4166.1	8824.42	7052.19	89.626	2097.61	3735.56	1534.75	3417.07	2908.74	2441.31	528.163	511.942	2024.13	1259.78	1057.56	-598.369	3328.31	2962	2209.76	4066.47	2737.35	6182.32	1805.13
											12.63	626.597	2100.3	1635.7	569.719	2953.1	1577.33	10703.4	6844.93	5690.97	8278.43	9235.36	6990.11	4755.23	2219.69	5705.17	2609.49	10030.9	4826.72	-1442.4	1070.93	3576.33	694.697	3085.54	1993.4	2009.64	110.057	831.911	3037.43	800.863	669.073	-45.7889	3907.9	1971.44	951.413	3115.87	1526.11	4817.36	336.046
											12.64	239.697	808.511	116.44	2692.2	1824.9	843.743	9560.5	5963.68	3275.81	7670.13	8337.59	9162.3	3451.88	3025.47	3997.87	4539.43	8320.65	6772.87	-888.165	2669.39	1842.34	2061.27	2399.03	1188.42	1006.78	-1132.95	1271.17	3753.48	-918.636	157.036	101.231	4046.22	3195.21	3503.53	2739.81	1917.38	5839.64	1680.65
											12.65	184.624	1258.87	1260.86	98.2848	2225.39	957.164	8005.46	4852.73	3013.67	6906.06	6410.19	6642.27	3519.28	3245.88	3949.81	3730.97	6895.47	8388.49	-247.69	3534.8	1869.27	1035.25	2129.43	2176.7	1004.06	-162.785	928.084	3335.27	-322.423	234.084	1242.59	3278.18	2326.83	3887.08	1955.09	2939.24	4808.02	1179.57
											12.66	1505.78	1614.2	1102.87	1315.57	3734.76	190.388	7627.98	5829.7	2452.12	5705.35	6242.35	6312.11	2319.97	3439.93	3677.46	4369.65	4857.4	4590.65	488.252	2530.12	799.588	622.91	2893.59	1525.22	2681.59	27.6808	38.436	3331.2	1559.51	963.389	1764.99	2836.64	3199.4	2114.98	2738.71	2723.28	5921.01	1438.23
											12.67	1794.17	388.696	1336.38	292.23	2526.68	1487.8	8560.6	5804.64	4237.86	6849.4	4489.72	5248.96	1973.04	2775.01	2430.63	2969.18	5417.99	5048.37	577.788	2917.18	2221.76	1847.89	1719.54	1511.55	2346.26	-343.342	216.466	2962.63	-1.0609	687.439	61.5655	2088.11	2905.17	2175.13	2565.87	1480.05	4251.58	246.417
											12.68	460.503	1409.64	2126.52	-192.624	3190.18	-468.245	8944.98	4167.51	1892.49	6252.05	3974.2	6608.42	3747.2	2593.94	2133.43	3513.79	3680.08	4392.94	-1049.37	2729.88	3145.08	372.293	3138.9	2153.98	3912.45	-600.307	302.242	2475.41	1891.37	1024.51	705.769	3372.22	2554.35	2919.14	3201.76	1797.27	4794.18	1537.32
											12.69	425.76	1540.48	1535.56	1044.49	1199.83	-48.7588	9138.2	5147.92	2881	5909.43	4068.11	4775.16	5207.94	2837.07	2317.91	2955.54	3096.78	4200.28	-474.277	2224.08	2097.01	2387.49	2146.2	1027.37	3152.14	-860.418	1214.21	2438.88	524.173	955.851	301.064	4069.37	3997.55	2496.54	3088.12	3130.96	4875.67	2879.9
											12.7	2008.06	3089.09	695.376	1049.5	1613.38	1353.83	7098.45	3963.72	4117.4	5136.18	4159.09	4579.16	4993.69	2070.32	2411.08	2897.1	3647.2	4497.56	-653.969	3088.06	1001.71	1071.02	2637.22	1598.21	2718.05	-353.49	1922.98	4336.86	2080.26	198.133	95.8147	4838.86	3657.35	2441.45	4513.76	4018.71	4098.9	1427.53
											12.71	1486.42	747.385	1665.42	1427.04	1727.47	257.173	7385.24	3624.89	2897.18	5251.49	3219.7	4510.74	2004.22	3303.79	1447.16	2687.56	4151.44	4256.76	-457.806	2557.89	2557.93	2459.89	2895.66	1355.06	2245.63	-213.73	748.058	3414.86	213.304	122.993	242.613	3505.01	3921.27	2154.07	3483.76	2015.3	6150.65	1644.65
											12.72	1955.41	384.043	640.73	2910.91	1557.96	730.567	5462.82	6236.22	2547.88	6055.19	2504.65	5380.81	2070	1878.25	1948	1120.93	3907.35	3975.57	-708.831	2861.75	3378.36	1000.99	2874.38	2080.6	3054.97	-328.058	1679.35	3955.32	1880	642.47	-75.0627	3771.82	3056.15	1816.24	2998.85	2183.98	6872.27	2796.26
											12.73	516.395	1289.2	980.015	910.906	1852.11	2476.43	6240.95	4688.64	2017.84	3496.14	1522.78	5047.03	3131.24	1823.56	1780.14	2242.34	2290.1	2881.45	-1120.88	3259.71	2744.79	1205.25	1589.35	680.968	3947.48	-226.119	1963.37	3254.64	260.211	317.221	-945.678	3737.78	2886.85	1729.85	2577.58	1769.83	5398.7	1389.45
											12.74	15.6867	46.4054	715.234	-158.055	2726.86	1552.97	6723.15	4871.93	2173.18	1880.01	1882.05	4924.26	1458.5	2894.85	1573.25	3028.56	2226.41	3880.33	-1151.65	3121.49	2265.51	654.853	3150.88	416.776	2121.95	-392.329	1019.1	2375.57	854.709	260.27	-699.33	3082.38	3510.81	2110.04	2536.15	3300.48	4656.84	305.874
											12.75	1327.58	2029.12	813.835	502.312	1331.37	833.461	6533.05	3948.61	2305.34	4507.96	2600.9	4578.33	2646.19	1831.1	2196.14	3034.42	2822.27	3933.83	932.515	2931.98	1339.79	1080.61	2176.25	1300.12	1944.5	-705.714	1764.62	3296.83	158.922	914.354	47.5947	3586.07	2244.93	2170.7	3560.75	3464.39	4787.29	641.255
											12.76	747.852	2034.72	1636.42	332.089	1708.8	-433.063	6506.56	4070.9	1940.52	6342.78	1932.09	4888.69	2801.38	1771.9	1339.27	2667.71	1475.29	2725.3	192.346	1969.54	2326.96	2288.47	2502.31	1656.07	1412.59	556.735	1693.58	2655.16	255.26	1289.12	436.212	3891.83	3014.95	2409.81	2368.22	3033.74	5693.39	1559.66
											12.77	100.206	1458.9	1302.73	-205.211	1986.71	-99.7651	5288.35	3720.33	2043.63	3722.5	1360.57	4036.55	3336.48	1791.92	1966.16	2861.57	2986.68	2723.24	-918.809	2682.83	715.935	1739.89	2780.61	1951.68	2695.88	-77.6058	1180.11	2390.26	54.9276	1108.49	84.7583	3459.26	2881.81	2055.94	3024.07	3314.72	6437.69	1265.49
											12.78	-47.8989	857.877	1183.01	1856.62	1734.39	-3.75831	6397.42	3761.26	2016.32	4275.95	2437.2	4105.48	3251.03	2327.61	2218.93	3216.79	3126.73	2565.16	-1728.78	2865.81	2445.72	434.866	3748.21	1894.53	2621.81	-584.074	833.083	2106.79	1252.62	-499.515	474.088	3456.14	3598.65	3720.59	3488.05	2517.68	5790.13	1688.58
											12.79	65.7132	1141.75	739.084	27.0618	1486.36	1191.33	6093.28	2642.58	1785.61	3934.65	2517.33	3444.48	2955.2	1450.37	1669.5	2955.22	1165.61	3367.84	-172.365	1983.23	2223.93	528.723	2246.74	2340.8	2025.09	-948.091	300.163	2367.86	781.498	760.376	1678.44	2478.05	2220.56	2387.8	3498.66	2954.53	4347.42	1676.22
											12.8	211.625	297.682	239.289	1079.75	700.122	1022.96	5089.98	3622.15	2212.91	3530.02	2379.75	3069.45	2090.8	2165.46	969.629	1737.34	1997.71	2268.31	114.186	3009.55	2335.49	1339.25	2450.59	2278.5	3326.8	459.882	1180.88	3801.08	513.592	713.247	1192.27	3256.57	3707.8	2881.41	3748.36	3101.3	4647.42	776.147
											12.81	730.524	342.689	1868.77	579.133	1105.67	550.184	6348.53	3270.6	1565.05	3539.79	1743.68	2452.4	2939.68	2170.17	462.264	3373.79	2811.05	3809.81	-115.934	2175.79	1774.88	1096.33	2765.64	1249.56	2666.24	-1328.92	921.438	3335.04	1203.95	1830.92	947.048	4649.93	2795.03	2231.91	3630.02	1861.94	4532.55	460.319
											12.82	1281.92	976.388	1776.03	914.016	150.46	416.567	5594.15	3442.88	2167.33	3297.57	2320.16	2276.76	1678.74	2429.66	868.951	2458.56	2396.4	3594.67	-858.551	2487.65	1980.43	1322.23	3232.87	1465.82	2340.26	132.186	262.716	3527.46	898.94	1168.83	350.281	4273.89	2238.41	3604.33	2685.51	2953.89	4581.92	2044.36
											12.83	1960.23	1298.17	-364.122	226.368	2221.08	-55.3695	6011.48	3946.11	3111.72	2705.15	3543.67	2434.47	3539.94	43.481	414.646	1662.61	2286.48	3168.59	368.053	2655.06	1793.09	1273.72	2465.1	2009.44	1897.34	37.4512	-735.161	1987.78	317.492	2042.62	1116.78	3937.88	2559.5	3165.39	2032.52	3002.18	5355.61	2361.94
											12.84	1389.63	2235.93	1548.85	1528.67	1718.26	-197.79	5168	4037.45	2394.33	2790.92	1887.87	3863.1	2487.46	857.633	2681.94	3495.72	1332.76	3775.39	-458.084	2897.08	1870.71	807.18	1980.83	1925.61	2869.26	-1118.76	1262.71	3347.88	662.582	995.129	718.295	3358.1	1647.29	3383.8	3026.46	3062.13	5231.34	1675.88
											12.85	1174.38	694.221	1471.01	1462.16	584.466	-368.185	5812.75	3055.46	953.722	2268.18	2142.84	2973.97	3183.32	644.316	1714.6	3357.63	2543.48	3725.98	-2208.89	2550.14	1334.77	815.902	1669.47	1710.78	2265.24	726.358	25.695	3112.23	1151.25	285.83	1980.14	3504.75	3275.71	3326.09	2195.86	3481.74	5747.61	2193.04
											12.86	657.8	1309.88	1295.71	504.816	1398.43	41.5217	4569.18	3753.95	987.958	2794.39	2763.67	2844.59	1947.77	2397.55	577.644	2688.46	2615.63	2169.85	-1139.37	3122.44	814.688	1487.88	3527.9	1696.09	1944.71	1326.68	1526.89	2316.83	456.792	371.205	918.233	3183.22	2348.38	1505.97	2722.99	2163.59	4452.81	1770.24
											12.87	1007.66	1623.57	965.291	1509.72	1468.34	1674.54	3208.63	4142.84	1394.33	4273.23	1705.29	2470.62	1264.08	2204.04	1472.45	2609.82	856.095	3213.63	-543.728	3294.68	2833.63	377.63	1356.81	1249.43	1629.47	274.534	1084.54	2986.73	573.458	-926.025	1676.89	4983.8	2771.35	2477.17	2559.55	2380.1	4962.26	1042.08
											12.88	1121.59	1258.1	2124.63	1014.97	1273.05	568.093	4475.49	1820.06	1134.31	2341.45	505.66	3948.76	1300.11	2497.59	2060.45	2912.91	3232.83	2125.8	-1998.22	3461.29	466.333	373.669	2351.01	1620.09	1936.84	360.844	1074.81	3411.25	1942.41	648.71	466.006	4153.8	2602.62	2426.4	3015.1	2484.34	5751.2	2451.84
											12.89	1144.6	2412.27	1397.44	737.243	1601.05	638.172	4138.79	3538.65	1914.13	3299.02	106.915	2548.32	1051.09	1189.7	1370.66	2857.87	815.082	2881.76	-299.697	2194.48	2592.79	1368.74	2011.78	2499.78	3066.18	93.5481	948.707	3307.46	727.347	1931.33	176.29	4365.97	1933.89	3135.01	3499.68	2109.73	5277.31	2258.36
											12.9	1937.9	2245.46	804.438	1291.23	1614.13	966.765	5197.45	3818.09	2299.94	2865.18	1029.62	2725.99	1974.19	469.759	462.488	2495.99	1692.63	3111.66	-1160.49	2247.02	759.225	1521.33	2900.64	3220.12	1834.98	-873.605	1800.25	3896.76	766.289	301.399	-248.85	3924.06	2235.29	1695.19	2863.12	2153.12	6823.21	2469.81
											12.91	1590.42	600.052	1610.06	985.424	2996.12	150.286	5659.24	3703.41	1007.3	1943.12	714.143	2554.24	1900.16	2398.2	-1054.35	2139.68	1448.81	2469.44	-567.619	2639.76	2067.95	1101.2	1436.89	1110.84	2021.44	80.5372	1515.32	2910.16	-212.812	684.777	-492.159	3093.45	2621.29	2423.09	4161.45	2725.42	5753.87	2013.21
											12.92	698.585	137.412	398.646	1458.1	2200.95	912.091	4687.89	3419.95	437.762	3155.03	1092.18	3273.56	1820.73	2244.99	599.636	1605.2	1156.38	2503.9	-667.648	2573.09	2332.82	1975.15	3303.13	1037.46	1822.89	720.049	951.738	4017.03	-1412.37	539.379	404.6	3369.67	1609.52	2232.17	2364.72	2368.81	5022.72	1940.24
											12.93	316.616	399.815	486.979	1685.16	1292.3	693.528	3440.77	4953.33	2488.77	2814.59	1583.79	1996.72	1632.12	3281.84	109.235	1994.89	1390.57	3562.05	-144.811	1691.26	1473.66	1158.99	2579.35	293.873	2650.8	372.751	681.858	3506.81	1106.05	-870.233	148.773	4080.93	1788.47	824.862	3856.17	2949.29	6246.8	1707.84
											12.94	1090.01	1502.55	1681.57	2506.9	2235.5	1160.37	4869.39	2764.87	1905.64	1661.42	1690.55	2450.73	1162.88	1467.57	1126.2	2556.12	1251.98	2316.41	-115.568	1595.02	2452.85	559.317	2690.9	2280.36	2547.47	-96.257	250.378	3668.25	1296.75	166.46	-706.388	2913.28	3471.49	1880.96	2780.46	1780.8	6059.59	2835.59
											12.95	497.741	270.853	2372.59	1103.9	1520.17	-149.509	3841.93	2223.39	128.593	2367.54	412.117	3052.96	1621.47	558.472	98.7981	2120.22	1820.46	2195.7	-197.64	3487.97	2103.03	1656.12	2793	1936.65	2375.61	-283.461	1649.44	1982.17	310.902	1179.21	598.357	3575.88	2449.57	3530.64	3017.67	2510.35	6024.44	2118.61
											12.96	1254.23	535.104	2656.6	1138.79	1021.14	808.522	4109.13	2702.71	1094.08	1889.14	2180.25	2573.45	1291.47	2515.28	2023.24	896.142	1944.42	2586.08	-1067.27	2872.79	2558.91	1770.11	2631.33	1087.14	2593	-368.227	1311.26	3281.1	1394.72	335.134	-730.21	4192.54	3494.92	1323.55	2988.8	2121.54	5930.62	1561.78
											12.97	853.247	1029.6	1667.36	1390.29	1420.17	489.758	3860.94	2906.23	2043.46	2360.85	817.207	1999.87	1022.46	1316.13	1446.44	1951.06	737.682	2537.43	-668.03	3964.17	3129.85	1803.9	1739.34	1923.03	3223.96	-323.32	810.964	3096.74	1156.19	-316.846	641.112	2974.63	4440.68	3542.54	3211.53	1740.33	6964.27	1028.21
											12.98	1012.37	883.521	1593.02	533.075	2070.17	336.478	3601.02	3047.83	3172.96	1515.28	643.645	2317.15	1036.3	1944.6	1178	876.558	1735.6	2114.23	-34.6446	2781.42	2239.33	398.952	1086.97	1746.94	2548.97	-374.962	1406.85	3541.47	1094.76	1490.14	228.481	3442.74	3598.68	1844.92	2552.35	3021.28	5300.98	2477.72
											12.99	496.553	2154.41	519.948	-604.726	1788.8	433.824	2696.05	3364.87	1818.91	2135.07	15.7195	1936.65	1643.97	1440.79	1815.84	2048.23	1397.28	2349.7	-890.644	2644.22	2004.74	685.41	3236.87	1819.77	3142.56	611.671	885.576	3119.36	-252.646	1206.78	623.76	4278.1	1945.17	2499.39	3634.62	3770.3	5293.46	1522.54
											13	933.587	1359.7	1517.12	1359.84	1767.24	93.7635	4551.94	2219.06	826.325	2347.59	1179.92	1726.93	2232.65	2355.08	1564.5	1372.51	1480.96	1922.41	-759.469	2483.66	3055.96	1124.75	1897.54	1672.01	1746.15	-201.467	838.459	3481.86	1261	1861.33	197.55	4096.45	2761.28	758.169	4292.93	2113.22	5180.67	971.577
											13.01	1854.76	806.794	2426.12	1778.23	2612.98	27.0299	2946.91	3878.32	1518.59	2412.14	935.444	2322.87	1256.47	688.92	-260.968	1310.13	1905.59	1106.26	-745.077	3291.97	3073.92	1223.46	2118.75	2323.47	2705.11	-682.588	2368.74	3607.92	1065.38	1939.1	-114.495	4530.44	3507.2	2475.5	4250.21	2928.98	5895.93	1361.23
											13.02	394.446	1481.3	1373.98	755.284	3024.28	157.042	3050.59	4505.46	797.208	3042.89	2342.51	1598.71	1625.72	1237.92	-473.374	1771.46	2474.59	2439.11	-1171.17	2180.69	2543.11	1842.35	2509.12	1967.1	2082.66	972.673	1070.85	3489.36	629.15	835.061	-585.47	4777.99	1936.14	2948.25	2036.7	3030.71	5849.07	2158.33
											13.03	689.626	676.143	1610.1	356.176	1635.83	2.63411	4005.27	2940.46	791.025	3347.2	1751.7	1974.98	2110.74	2009.74	897.892	2895.44	2318.57	2027.82	-490.291	2208.6	1540.21	2066.89	2518.02	2179.43	1891.3	714.432	943.614	2908.01	-347.457	2103.95	644.886	2695.1	1850.75	2203.82	3393.17	1030.33	5318.56	1581.63
											13.04	1341.05	2258.17	1452.65	1104.17	2184.81	84.8712	4417.02	2708.61	-19.7764	1873.9	755.673	2997.63	2068.1	1285.64	1201.38	3085.73	2256.27	2499.27	-687.652	1587.11	1417.78	552.868	1524.17	782.218	2805.56	-475.601	1134.9	2729.44	2074.48	-263.33	332.795	4268.42	2713.94	3305.29	4062.42	1667.23	4551.07	2531.54
											13.05	249.336	1906.3	1140.66	-492.922	2111.79	869.143	3785.45	2731.95	1113.85	3405.2	717.048	2008.58	392.571	713.082	487.79	1533.33	1444.6	960.836	-1315.58	2506.94	2298.11	319.134	3390.23	2364.36	2833.82	516.557	1434.33	3726.35	677.212	-340.675	1084.97	3606.9	2767.93	2731.73	3491.11	1854.82	5154.27	1121.17
											13.06	290.44	1489.09	1096.2	96.1931	783.683	403.804	4108.31	3061.73	2178.35	2623.09	2543.8	1597.99	427.537	2710.4	710.951	2930.3	2164.1	3035.36	-176.135	1588.05	2194.02	-435.447	3060.86	1482.66	2240.16	-149.969	1532.65	1925.34	1154.38	436.809	598.002	3960.58	3462.87	1320.75	2822.7	2892.12	5703.05	77.7932
											13.07	792.9	466.889	1273.65	2160.8	1654.38	1108.07	2583.44	3996.95	1759.36	831.731	937.537	2341.79	2094.24	2145.37	1983.17	3464.22	1029.55	2585.41	-302.589	3059.72	2433.37	297.82	3076.6	1937.73	1854.73	672.249	878.188	3360.76	764.919	-188.583	971.493	6031.91	3362.79	2494.95	3078.97	3114.28	4683.33	2103.24
											13.08	1538.19	434.811	1483.48	1203.12	3391.35	515.435	3280.1	2486.48	2425.41	2970.63	682.101	3660.61	2691.05	2824.66	673.787	1707.33	377.806	3235.2	-402.863	1768.42	1973.81	1668.51	1360.29	1103.12	2308.03	691.398	600.047	3581.89	1178.28	204.811	1298.06	3565.03	3315.87	1128.89	2531.1	2555.98	5495.99	1103.32
											13.09	694.32	298.062	1403.74	1139.89	795.487	-738.392	2761.38	3262.08	2221.85	2041.31	1068.59	2173.6	1533.82	1947.52	1289.63	2503.27	1375.92	4497.43	-1112.48	2388.45	1989.21	774.51	2879.41	360.156	2609.4	987.531	1949.52	2987.01	1899.1	293.765	267.483	3115.47	1984.34	2945.62	3483.08	1638.61	6095.51	1579.78
											13.1	2013.93	89.3243	1542.82	1200.4	322.342	-635.322	3319.76	3366.76	637.183	1549.07	1575.54	2652.88	787.886	1456.64	1081.95	1825.03	1545.4	3511.41	-378.432	3198.53	2223.39	1490.03	2298.37	379.908	2644.24	72.2835	730.216	3470.5	653.778	1138.55	1214.61	3582.41	2792.9	3076.06	3363.44	3337.65	3452.52	1883.2
											13.11	2643.92	-195.372	1966.34	1277.21	914.082	491.821	3104.59	4020	1040.46	1592.72	2189.76	2725.78	1078.81	945.42	1536.6	3685.21	796.613	3708.14	522.256	2787.84	1150.62	-167.5	2507.7	1790.59	2074.83	-429.706	1399.78	2570.39	-130.861	1015.81	70.4601	4320.1	2795.2	2354.28	2853.97	2346.46	4049.51	1789.31
											13.12	2358.52	432.919	714.234	2180.93	1488.2	1303.89	2761.64	4017.02	1528.8	2155.89	1273.49	2877.26	1661.2	173.718	1789.19	2329.47	1501.39	2543.4	-1458.58	2342.68	2349.79	1422.74	2973.88	348.33	1857.76	676.846	1119.15	2779.49	856.043	-508.931	96.2148	4317.01	4049.1	3102.03	3409.8	2693.1	4249.94	1643.01
											13.13	1980.33	539.294	1049.77	1901.64	2665.82	-66.223	3222.87	3104.68	933.441	1325.36	2260.46	2342.54	2092.15	2227.07	-289.94	3338.21	772.73	1995.47	-849.465	2693.01	3336.36	768.604	2918.82	2047.71	2678.71	238.647	644.283	4148.02	1758.26	158.799	1458.19	4583.16	3267.97	3007.63	3279.06	3718.32	5724.27	2154.48
											13.14	788.554	1128.66	3104.5	1844.67	1913.17	291.229	2149.09	3761.45	1201.86	1985.22	417.04	2219.22	1051.58	2020.8	-135.23	2579.31	921.595	2804.74	-644.955	1552.67	973.96	766.947	2111.22	1775.41	4458.93	-102.582	2771.45	3896.66	345.692	821.257	1068.74	4160.65	2568.77	2958.21	3278.39	3662.5	5147.76	1489.19
											13.15	639.056	1648.46	2520.55	1798.98	445.577	342.868	3051.5	2558.5	-913.153	2665.7	-849.856	3290.53	1206.02	3334.18	-559.776	3434.2	1725.89	3082.98	-1550.04	2081.92	2796.57	1825.16	2012.01	2112.63	1086.77	-280.206	919.632	3734.17	1187.79	229.142	1411.92	5500.25	2831.23	3429.26	3991.94	2034.86	5235.15	254.295
											13.16	1042.57	1433.27	2079.96	1041.06	1584.88	-115.88	4213.14	2910.36	828.883	1652.04	1665.68	1505.96	2085.43	2366.2	1060.53	2607.12	2629.7	3463.98	-536.063	3164.82	2748.11	1293.55	2456.51	2418.25	2314.29	1433.87	1581.68	4014.87	312.803	667.467	1018.55	5803.23	2473.43	2616.08	1990.73	3117.89	6033.4	1642.82
											13.17	1579.68	2212.31	2661.86	913.769	2642.05	560.141	3163.89	2745.11	921.015	2185.39	1823.8	1852.36	1604.4	1986.99	629.819	2343.49	1205.38	2216.24	-2.10429	3397.27	2063.99	1525.23	1809.3	2500.53	2280.27	-815.038	458.727	2613.84	1038.66	296.672	338.671	4583.33	2111.18	2348.5	2996.28	2054.88	5478.53	914.15
											13.18	551.773	830.965	1283.26	2505.04	2025.69	1147.43	2774.41	2307.58	297.937	614.628	1762.49	914.299	967.748	431.995	392.83	2841.9	1590.78	3225.33	-247.603	2795.83	1790.47	185.822	2211.64	2690.37	2283.34	1036.2	1163.87	3760.7	900.915	826.713	-589.953	3804.63	3112.66	3445.71	2121.08	2555.63	5747.78	1227.35
											13.19	1747.25	-181.938	1453.32	1439.67	2659.27	1591.58	2250.09	3132.81	989.123	1695.74	1437.92	2510.74	1398.13	-233.386	433.192	2906.22	1387.71	2776.78	-598.232	2613.32	888.309	45.0728	2216.04	1054.3	2583.59	543.577	1234.83	4573.26	1985.63	1417.47	-191.394	3738.2	3660.67	2519.53	3813.8	2191.88	5816.34	1532.64
											13.2	2114.15	896.858	994.886	1729.88	2639.9	758.245	3341.93	3013.21	1110.22	1956.05	322.923	1587.49	2313.22	2007.01	983.865	3039.91	70.1977	2221.11	-1032.44	2243.24	2123.77	1345.67	3167.3	969.971	2015.56	1753.82	2386.17	3798.53	1096.91	247.631	1960.08	3453.08	4436.18	2306.11	3858.43	2814.53	4069.79	1724.77
											13.21	1835.07	1149.76	996.34	1904.77	2147.31	212.462	3437.61	2619.75	956.819	2840.52	633.356	3929.86	1157.86	2836.41	-213.401	2633.3	569.009	2650.56	-721.774	2186.65	2800.43	1535.1	3934.52	1200.57	2720.9	628.268	-475.663	4319.23	1025.05	636.935	615.552	3361.95	3002.71	2626.37	3686.57	3059.19	4792.59	1721.92
											13.22	949.589	231.812	1403.78	620.981	3343.63	324.696	2949.97	3393.76	1033.78	2236.07	933.535	2678.48	2152.64	2510.2	-100.346	3283.77	1999.18	2353.95	457.038	3450.78	2414.84	1627.46	2009.84	1374.27	3287.33	-734.52	952.386	4010.99	1537.42	184.956	685.25	3343.7	2481.87	1600.3	2265.02	2895.66	5668.39	1389.87
											13.23	1916.1	1078.61	1025.43	640.156	1770.38	977.309	3462.02	3440.76	2045.59	2379.87	1493.57	1425.32	1445.44	2823.53	534.016	2474.86	1205.59	1843.44	648.274	3815.2	2770.82	940.151	1915.89	3935.76	2855.95	1222.9	1568.39	3845.37	1239.68	1313.35	703.871	4301.84	2989.98	3514.77	2888.68	4143.53	5349.14	1500.66
											13.24	1466.25	1061.35	1865.2	538.899	1702.96	447.625	3584.52	2238.94	2206.24	1847.64	364.454	2975.14	2377.7	1363.1	202.547	3616.2	1824.55	2062.81	-260.675	2015.33	2023.08	989.803	2535.29	2838.63	3088.87	403.077	1172.4	4826.45	861.313	487.018	165.689	4250.76	3224.65	3429.48	2673.04	2281.74	4900.45	1553.38
											13.25	2057.17	229.076	2382.5	2477.21	2108.89	1517.94	3760.22	2765.75	1418.1	1796.6	-255.249	1723.65	2124.78	2181.62	-1114.6	2925.56	305.678	2315.67	-192.961	3189.14	1905.38	-153.739	2878.86	2691.19	2271.1	-158.646	843.277	3424.9	-235.568	237.621	446.45	3749.31	3111.88	1911.18	3519.03	1940.09	4585.85	2015.61
											13.26	2389.39	1189.63	2817.88	1560.09	2760.39	-265.873	2233.18	2714.69	2329.12	2632.82	1362.9	2715.72	1787.4	2049.62	623.343	3147.09	1024.56	2500.11	848.702	2482.9	1594.37	1562.39	1911.45	2669.27	2929.13	-146.092	827.273	2317.89	422.775	1660.71	-410.948	3763.46	3573.98	4237.1	3222.22	2625.01	4991.76	1361.43
											13.27	1391.68	1278.66	1879.94	699.13	3279.03	377.707	2532.09	2760.78	1352.99	2662.43	268.493	2758.04	2017.11	1245.65	7.13555	2177.82	1868.42	2419.96	581.797	1568.89	2180.88	1777.74	3448.66	1316.85	1737.87	1492.29	-238.22	3155.52	653.992	-169.536	489.902	3389.73	2031.83	3523.95	3460.65	3046.11	5899.86	1119.09
											13.28	-224.218	2084.16	1966.42	1428.98	2144.7	1730.35	3428.63	2882.39	-148.723	1592.93	582.557	2102.6	301.103	1368.92	-329.832	2133.49	606.217	1086.74	-170.495	1476.35	1914.94	1919.01	3211.31	3006.46	1337.38	262.895	2604.38	3355.8	-58.1667	822.2	-302.622	3384.78	2759.34	1820.9	2307.34	2227.96	5228.75	2505.46
											13.29	1152.36	1012.39	2232.4	1109.23	2383.14	-15.5889	2446.96	3008.59	1033.06	1433.92	754.171	1530.73	1685.77	1894.29	392.349	3603.52	644.212	1573.39	-915.35	2747.85	518.34	1252.71	2000.63	1488.93	924.155	-51.6134	2329.32	4525.89	911.431	1355.71	693.312	4050.94	2052.74	1720.4	647.502	2282.83	6704.89	1076.96
											13.3	1071.57	2290.66	2181.98	768.792	2728.48	1132.48	3353.2	3023.98	813.524	1708.4	2305.64	1844.47	1353.36	1412.88	1057.3	2741.31	2147.34	1783.72	101.485	3211.95	3130.8	849.58	2655.32	1209.36	2053.79	-413.155	1094.79	3515.22	1015.98	1121.41	421.198	4063.51	3513.1	2153.86	2933.42	2031.7	5413.41	731.636
											13.31	1064.19	878.787	912.645	1569.44	2396.12	1228.5	3196.88	2238.26	28.0472	2393.39	789.731	2562.47	1056.22	1887.89	-171.738	1371.98	777.872	3027.61	107.951	3242.94	4103.48	1490.95	3229.8	1714.84	2786.68	1565.41	654.609	4244.97	-311.239	664.117	950.706	5008.31	3425.94	2762.99	2986.66	2817.45	4169.83	1932.62
											13.32	1733.96	2934.82	1821.53	1769.83	2900.35	1220.5	4065.58	2755.7	1437.67	1807.7	1416.48	2834.89	1120.57	837.54	1475.46	2321.65	870.389	2097.27	-259.319	2403.94	1365.88	1062.21	2832.23	3125.61	2537.18	1548.52	618.501	2526.93	635.444	1032.73	1296.23	5684.37	3171.47	2417.8	3232.56	2394.01	6306.56	1789.59
											13.33	1124.9	1571.24	1034.96	2067.04	3331.49	-36.6237	2937.82	3194.84	555.334	2340.45	403.514	2155.52	842.943	2256.78	639.917	2410.45	882.127	2325.63	324.209	3398.78	2774.53	1988.27	2645.2	2185.63	3037.58	2304.77	577.424	4655	887.472	1182.7	436.975	4245.02	3980.23	3368.6	3302.91	2608.63	5022.73	627.805
											13.34	1676.6	512.578	2052.12	3426.51	1096.76	764.827	2901.65	3522.32	2517.49	3323.21	1707.68	2174.6	1435.85	2446.45	1326.98	2504.13	880.389	2284.95	-1104.72	2719.26	3200.94	1855.52	2553.29	2522.73	2383.69	308.302	548.871	2557.91	513.322	1382.63	473.843	3772.98	2651.34	2700.43	3432.83	1878.6	4618.97	1879.28
											13.35	1561.57	1309.68	1073.35	2378.54	2673.69	483.527	3137.95	3925.32	2512.99	3497.45	675.545	2204.39	1626.57	3220.52	2146.72	1674.67	864.7	2537.21	-65.1774	1722.6	1370.35	846.832	2957.71	2723.17	2229.66	53.3624	2376.04	2527.27	-750.655	1422.18	1178.25	3825.83	2737.42	1235.35	1342.24	2844.56	5779.66	2246.34
											13.36	1916.15	1686.76	348.243	989.684	2475.24	290.318	3952.65	3201.65	2274.02	3302.71	-643.74	2290.13	2061.57	1221.59	750.592	2055.3	2885.67	3044.36	-2005.46	3537.48	2642.72	378.321	2577.25	2210.22	2949.62	285.229	-248.814	2946.95	-704.452	1651.38	749.765	3779.7	3380.7	1762.11	2389.88	1752.34	6424.82	944.184
											13.37	1844.15	356.359	1525.52	2362.97	3365.9	-282.939	2664.84	3490.18	1178.49	2904.86	550.571	2420.9	1756.43	2556.96	445.548	3167.36	1681.52	2154.33	388.677	4065.24	1800.81	602.975	2703.48	2042.95	3172.55	538.059	600.253	3417.44	-794.127	1872.12	573.502	5159.66	2081.62	2672.47	1793.8	2807.25	4541.93	1812.67
											13.38	2222.9	1607.89	863.882	1124.35	2080.17	412.852	2643.52	3170.94	2007.11	3300.64	1156.36	2468.49	1369.34	2721.07	911.117	3444.54	1367.09	3614.78	-363.607	2288.12	1240.21	1725.43	2808.07	2919.63	3138.38	588.026	736.486	4019.39	105.185	1595.89	213.366	4688.67	3236.26	3429.81	3729.01	3731.94	4515.67	2184.55
											13.39	1413.11	1485.34	1278.21	1951.7	2925.27	875.424	2933.54	2389.74	1833.33	2686.22	215.601	1329.27	1221.14	2488.84	198.227	2776.22	1817.88	1846.43	-248.221	3340.64	801.254	1539.69	1727.26	2478.43	2535.94	1557.03	879.798	5053.85	2245.19	218.913	458.172	4157.32	2578.14	4580.28	2535.66	2803.3	5041.11	2147.33
											13.4	2222.63	938.472	799.448	2463.14	1712.99	838.235	3409.14	3252.83	2130.5	1749.67	24.6203	2620.83	3258.31	1244.96	590.927	3011.7	537.381	2382.97	-374.174	3231.71	1834.43	128.08	2379.43	2538.3	1764.06	1603.28	369.84	3874.58	352.161	833.307	401.743	4009.25	3247.83	2831.32	3984.27	1664.72	6274.85	2549.32
											13.41	2791.59	1483.19	1695.86	1831.72	2382.35	1000.26	3720.3	2674.38	1264.86	2000.59	2109.31	2342.72	2684.92	2006.39	-11.5375	2171.55	1435.44	3335.19	68.0297	3200.62	1546.26	635.797	2617.19	1957.21	1413.31	937.85	1425.34	4156.71	-155.553	1345.64	1045.58	5272.1	1577.93	2159.73	3867.5	3226.91	5763.53	1946.32
											13.42	1291.63	2258.77	1282.7	1490.7	2154.58	1982.17	2641.77	3062.22	1789.42	1136.82	1509.23	2505.19	2098.62	3200.53	-342.449	2816.4	1248.33	2753.08	-934.305	4322.1	1979.08	-98.9777	1611.4	3351.58	1898.45	761.492	905.674	4360.63	243.637	234.019	1418.13	3300.73	2967.12	2222.95	3265.54	3413.14	6106.27	2475.97
											13.43	688.979	1793.3	1302.13	1999.22	2043.18	1687.7	3554.35	3645.44	732.698	1072.9	-877.884	1921.17	897.451	2133.07	1187.84	2586.34	1549.27	2826.8	76.5193	2616.26	1558.17	1846.45	1924.49	1673.96	1220.6	-106.591	659.633	3844.28	938.922	1907.09	507.175	4172.78	3726.08	1474.35	2849.97	1723.26	5536.08	2235.37
											13.44	1225.22	1768.08	-136.807	1690.03	2465.96	1010.29	2622.41	3271.21	338.807	1613.77	1166.16	2829.46	1605.72	1310.46	793.574	2067.77	1708.04	2613.38	115.194	2446.84	2781.56	-356.792	3132.92	964.168	2419.58	-279.479	235.76	3212.73	82.0966	1297.44	822.369	3841.64	2947.44	3574.16	3456.74	2378.89	5075.35	2325.08
											13.45	852.818	857.461	450.817	2045.92	2915.97	375.893	3265.04	3222.77	370.874	1304.88	911.788	2643.51	1822.35	1712.56	2551.15	2321.37	27.9629	3440.55	-513.341	2137.16	2485.91	1156.49	2842.66	1441.76	1745.28	562.251	1201.69	3920.59	-399.53	41.4712	1117.07	4270.73	2805.1	3851.76	3131.71	3228.43	5684.25	2867.77
											13.46	1288.07	2091.22	1513.11	2280.16	2567.67	580.955	2216.91	3208.43	-596.237	896.914	117.129	2944.7	1827.47	1354.39	871.857	3076.15	1170.89	2590.86	197.599	2987.72	2529.41	925.334	3913.8	2096.65	2522.89	1434.33	673.202	4069.66	455.527	1011.8	522.756	4829.1	3267.14	1832.04	2410.32	1914.26	6610.3	1667.47
											13.47	1024.71	1411.13	1012.78	2982.47	2476.44	2083.88	2697.62	2656.39	2051.51	1756.97	447.297	1543.09	2113.78	1806.94	789.295	2862.62	1062.05	2620.27	-72.9092	2788.12	2796.7	1331.42	2783.03	2460.32	2885.71	1673.19	2009.94	3787.82	992.447	478.238	1384.97	4493.44	3444.09	2616.57	3073.07	1840.25	5699.69	2412.72
											13.48	2264.13	1645.21	2017.65	2815.55	2071.37	913.438	3451.74	3350.41	1963.91	2114.01	1692.59	1290.78	1178.17	544.24	1513.56	2466.49	1224.9	2567.18	-65.9378	3197.26	2030.69	394.262	3498.36	2317.32	3467.08	928.114	678.506	3614.45	619.769	-86.1086	952.11	4885.13	3321.76	2459.38	3761.98	1318.94	4686.28	2252.01
											13.49	1395.14	1570.56	1649.28	2597.36	2613.77	125.715	1667.93	2343.85	1306.43	1494.58	103.657	2586.06	2442.85	2200.64	1778.02	2494.07	2064.51	1629.53	-173.337	2484.24	2540.88	745.84	2555.54	1766.36	2969.26	436.994	958.814	4367.52	1200.79	2000.5	-284.05	4583.31	3868.26	4259.55	3355.93	2015.64	4996.48	1743.49
											13.5	2127.74	1338.67	1467.65	2052.14	1834.96	1421.01	3032.43	2475.21	1354.74	2456.14	1888.94	2640.36	1917.21	1855.82	-133.229	2928.62	1108.26	2024.89	-410.754	2056.6	2919.07	1239.52	2704.12	2698.87	2244.28	487.782	1346.27	3849.27	166.339	1776.34	2239.72	4496.38	3364.98	3736.45	2599.04	3407.89	6293.26	799.395
											13.51	2134.59	2021.37	2347.64	2303.02	2881.46	499.034	767.439	3045.99	812.847	2703	1377.66	1017.51	1135.96	1752.02	1397.18	2138.33	1090.19	2749.55	-1105.15	2202.71	1420.98	905.707	2745.8	1041.83	2392.87	595.593	1583.21	3047.58	393.478	1465.02	805.706	4035.54	2998.19	3494.91	2479.23	3410.68	6630.99	999.526
											13.52	2401.35	2623.61	1918.01	2514.01	1562.54	501.514	2314.01	3782.33	1746.76	1710.65	472.35	2450.09	1479.56	777.035	777.649	2171.38	-89.6712	2547.68	-647.092	3100.58	2231.91	1032.06	2509.21	1427.65	2919.97	-485.597	1182.01	3311.06	764.49	-18.1518	1365.36	5783.22	3197.12	2765.29	2847.39	2585.41	4745.3	1421.21
											13.53	2885.52	3281.58	1797.94	1079.71	2862.96	428.272	3243.54	4047.56	409.072	2462.16	1271.27	1506.07	575.871	1229	200.879	2787.68	-8.54221	2418.08	166.168	2006.54	1505.72	1457.41	2029.54	1826.18	2707.46	559.716	1695.31	3329.57	936.953	646.658	382.515	4023.51	3848.84	2532.79	2773.53	2888.45	5827.75	1060.89
											13.54	2145.77	928.985	1557.16	639.873	2382.06	623.549	3262.11	3716.18	1267.23	2951.13	1535.78	2173.35	1707.85	2724.92	897.977	3747.2	2045.51	2885.14	-158.537	2607.36	2959.37	1571.62	2590.34	1869.62	4192.32	1823.22	2008.49	3976.16	1726.43	1197.98	1168.52	5429.5	3613.96	3089.73	2981.82	3027.65	5144.27	967.071
											13.55	861.73	1785.72	2998.03	1398.41	2433.69	-258.848	2404.25	2943.26	1263.78	2345.52	2540.4	2585.31	1807.35	1588.17	-535.32	3371.63	810.06	4512.15	-1004.59	3329.5	2776.01	1448.16	2471.66	1739.74	2429.35	871.365	1260.96	3651.32	1155.16	182.012	1565.39	5519.36	2912.29	3011.11	2776.04	2315.52	5264.95	1465.65
											13.56	2007.83	2038.36	2225.76	984.358	3080.31	1430.67	3853.9	3329.97	266.465	2073.34	1697.51	3199.88	2052.11	2770.72	1271.19	2758.04	1614.7	1551.58	-586.411	2751.53	3431.58	1427.29	3313.91	1612.26	1566.82	1524.49	1414.51	3157.21	1291.18	1449.3	195.809	4267.73	3538.66	3648.08	4477.45	2973.47	4760.3	1891.3
											13.57	1536.68	1436.52	1628.45	1089.88	3103.12	873.541	3101.31	3362.27	432.329	1467.74	174.918	2370.97	1932.74	2325.08	-252.29	3239.7	949.231	1357.72	-93.3328	2432.23	927.312	1724.59	2714.56	2052.31	2154.84	-835.875	1716.41	3143.85	241.526	1837.04	1560.84	4791.97	4078.4	1139.56	2643.01	3278.05	4717.43	1287.45
											13.58	1426.91	1227.86	1103.94	838.386	2546.23	730.98	2811.32	2745.6	242.322	1543.04	896.279	2946.23	1751.39	1728.71	10.71	3574.35	953.907	1097.56	185.656	2843.1	2352.27	729.69	2627.51	2079.92	3215.78	-59.1235	1596.72	3345.03	1381.92	338.617	-537.441	4123.5	4182.37	2295.48	2737.46	2800.46	4968.45	365.508
											13.59	2080.09	418.622	927.57	1860.77	2708.31	1132.45	4058.97	3205.06	1441.37	729.714	1428.36	3149.92	1716.43	1215.15	974.722	2446.55	728.928	2233.24	-490.604	3522.71	2394.25	758.748	2237.97	1204.45	2521.78	39.0393	2072.66	4340.92	801.778	586.361	2566.87	6248.23	3727.88	3827.35	3331.66	1795.69	4930.74	1329.75
											13.6	1663.31	1340.59	1669.83	2041.2	3128.3	747.672	3414.52	2603.82	1152.49	2469.51	1153.8	3060.78	1117.59	1816.34	1188.68	2645.02	1694.94	2862.23	-298.33	817.68	3952.23	958.406	2369.48	1602.04	2697.1	1080.28	188.681	4054.63	1090.95	475.981	195.747	3543.52	3027.76	2057.17	3354.67	2343.96	6564.16	2244.71
											13.61	1431.3	1919.4	2081.21	2506.34	1480.08	1632.93	4194.33	3221.89	1587.54	2202.98	1829.57	1849.04	1430.03	1061.74	-225.363	1783.44	1292.67	2181.72	-918.664	2371.02	2743.04	1377.43	2005.46	1954.19	3781.46	593.129	1397.63	3156.53	94.1705	1128.17	293.004	5024.38	2976.07	2714.5	3685.7	2101.11	5340.35	1382.26
											13.62	1737.66	1341.63	1406.49	1415.1	2541.5	2309.98	2214.91	2884.94	838.498	2373.81	1374.1	2590.9	1145.69	1570.97	454.768	2111.81	1225.94	1435.69	-919.218	2956.88	3252.55	2547.35	2764.46	2255.04	3271.95	841.174	403.471	3694.2	984.132	-540.458	1170.22	4771.09	2832.16	2571.83	3458.84	2264.54	4704.61	1381.28
											13.63	1195.07	2284.33	1089.02	2362.59	1600.66	905.149	2333.21	2791.61	1091.7	2201.66	167.042	2244.66	2133.65	833.823	518.322	2120.24	1267.83	3175.75	-521.59	3210.95	1314.77	1238.64	3165.42	1788.54	4568.8	271.081	848.934	4662.12	1643.85	-153.084	1863.63	4949.99	3436.68	2800.94	3350.28	3792.89	4783.03	1313.68
											13.64	1636.81	2537.88	1427.93	1862.96	2425.98	1060.53	2007.37	2473.06	49.9562	3001.01	142.394	1992.11	197.806	1474.92	1535.13	1964.56	1309.8	2542.61	-203.48	2071.58	2453.16	1403.41	2414.45	2509.98	3063.09	682.555	1974.31	3172.03	1514.29	1187.98	723.065	5582.85	2053.3	3242.24	4496.54	2641.41	5897.02	3095.97
											13.65	2004.75	853.156	1622.17	1607.26	2116.45	1219.62	2104.91	2206.63	1376.68	2327.64	803.508	1234.63	613.968	2692.5	126.313	2660.27	119.731	3446.65	762.467	1963.42	2298.67	485.562	2330.65	2611.18	2922.85	483.355	1315.57	3319.21	683.872	802.656	2531.49	5062.33	2637.55	2410.64	2488.72	2830.34	4681.45	2638.58
											13.66	1220.58	2027.12	2426.12	2612.59	1808.96	1853.87	2893.79	2838.03	77.7772	1614.73	291.246	2304.84	1641.61	3008.76	206.647	2796.03	929.244	3139.86	143.962	2677.82	2972.05	1990.48	2962.48	1838.37	2743.6	220.036	1210.82	4117.73	1137.36	1133.74	1408.56	4781.64	3785.5	2159.21	3343.2	3594.11	5536.64	1950.96
											13.67	2567.33	2224.33	1555.39	2022.5	2463.48	1422.28	2804.03	3449.63	1092.22	1314.97	471.731	2345.19	208.607	873.507	-29.5388	2334.9	763.852	3465.97	60.456	3243.99	3338.27	128.919	3577.09	1030.05	3919.69	1103.89	1265.7	4190.19	393.75	1960.48	326.779	4060.93	3575.95	3148.86	3089.18	2895.91	6370.99	1985.26
											13.68	1040.11	1092.71	2265.56	2068.22	2527.59	1284.64	2429.15	2459.66	1404.47	981.481	886.961	2658.62	1636.91	1522.95	667.761	2085.03	1527.23	2175.11	-233.513	3347.2	727.33	1185.41	3335.99	2273.9	3503.92	302.826	1532.76	3238.44	1719.11	984.534	928.616	4670.52	2945.29	3354.44	2582.31	3291.4	4995.05	3206.86
											13.69	2085.42	1950.06	1625.24	821.944	2939.59	1210.23	2698.08	2269.45	926.754	2303.35	942.805	2158.45	1678.94	1880.96	-175.079	3031.43	553.887	3107.42	-471.058	4136.93	2311.67	1343.43	3150.96	2584.07	1853.52	530.264	800.33	3074.36	1296.9	-195.203	1283.52	4255.26	3096.28	2156.77	2992.07	1924.8	5545.98	2588.6
											13.7	3925.14	3278.41	1904.68	1407.88	2851.47	881.964	3147.65	2825.97	1922.76	877.062	673.095	2472.66	1476.39	1985.32	1212.84	2061.07	2582.36	2517.13	230.562	4088.81	2084.51	80.9188	1423.88	2166	2252.91	1437.28	908.693	4605.21	287.259	1174.53	148.763	3992.13	3274.05	3609.07	2872.65	3240.16	5272.2	2685.61
											13.71	2154.82	3048.38	2042.59	1279.71	3684.49	738.483	3483.4	2705.76	733.928	2776.33	163.508	1765.19	337.362	2416.07	1474.45	2539.33	918.27	2160.28	-986.029	2843.88	2391.89	2776.51	3102.55	420.084	2178.58	706.432	674.408	3363.71	1711.81	1409.09	523.819	4476.4	2751.21	3647.72	2669.61	3003.62	4340.26	1801.71
											13.72	1379.34	2487.8	2011.29	1427.7	2886.77	1962.26	2389.01	2723.12	1566.1	1501.62	98.5259	2624.3	2145.64	934.569	393.916	2259.49	475.882	3149.74	-219.03	2403.14	1280.68	2098.79	3237.99	1687.72	3191.85	581.155	1096.15	3748.69	1066.18	1002.33	-21.9102	4647.93	2443.87	3977.25	2949.88	1629.62	5454.25	2308.77
											13.73	1457.22	2404.95	972.736	1181.76	1327.45	2165.15	2733.81	1809.67	1821.65	2276.76	552.719	2844.82	1203.07	1494.12	994.529	2996.26	2208.85	1932.89	-650.254	2486.45	2255.95	2900.76	2935.66	1961.47	2794.85	1704.64	1130.29	3292.28	2481.51	1633.61	898.376	4939.77	2946.31	3272.04	3815.9	2454.81	5668.34	2190.07
											13.74	1617.24	1523.98	1745.55	2707.01	2557.72	793.128	2279.38	2690.55	1975.52	3179.61	1153.47	2947.07	748.249	1404.63	1186.94	2155.19	428.198	1816.58	558.868	3289.19	3355.46	2508.6	2247	2385.36	3875.65	-285.2	1537.05	3668.32	2315.36	2025.04	531.807	3932.72	3965.84	2046.93	3441.86	3390.77	5030.8	2101.79
											13.75	1446.91	2032.41	3398.35	1127.48	2442.36	1654.75	2767.04	2374.16	934.894	2098.72	604.777	1760.95	2196.36	1526.68	179.965	2843.7	1752	2531.09	241.839	3297.07	2316.3	2407.51	2565.93	3328.06	3423.92	-358.864	1163.6	5368.76	1458.04	456.68	416.179	4185.41	3845.36	3491.79	3384.2	3201.81	5196.23	2234.87
											13.76	527.842	1872.83	2909.15	2511.8	1816.87	818.076	2800.67	3388.18	1310.38	1442.57	708.351	2266.7	2038.13	2074.27	-547.144	2401.57	1081.04	1454.53	-287.107	2134.78	1750.53	1808.04	3092.38	2599.94	2799.17	917.66	1925.1	4348.45	1302.08	2261.75	-2.83803	4270.69	2391.72	2913.94	4803.86	2536.25	5727.11	1779.41
											13.77	1806.07	659.339	2184.32	2336.18	3134.75	1585.97	2963.44	3759.85	764.54	952.931	1221.48	1617.95	793.974	1307.26	836.966	2667.57	659.396	2916.22	-480.33	2736	2756.51	356.158	3358.91	1589.55	2119.83	694.132	302.285	3842.32	386.876	505.618	553.068	5724.14	2196.05	3041.23	3661.04	2911.79	5390.14	1047.13
											13.78	2704.84	2077.83	1278.33	1309.93	3845.7	1564.64	3018.28	2907.45	1768.22	2988.39	1236.9	2217.16	1658.39	2213.98	590.14	2347.11	1295.6	2331.07	255.435	2865.85	3309.93	781.005	2914.13	1970.33	2551.53	462.088	767.45	3884.95	685.502	1610.95	1615.23	4826	2374.21	3264.03	3366.52	2770.1	5063.74	996.969
											13.79	1888.5	1352.9	2171.84	1116.58	4304.82	1010.52	2293.57	1660.62	1967.64	1836.18	1072.87	2302.55	2602.64	1484.6	-844.925	2550.59	2238.7	2686.7	516.838	2663.94	2110.18	1759.76	2886.51	2252.38	1281.38	892.147	177.827	4207.86	1196.92	777.681	1939.99	4947.75	2967.62	3115.24	3867.86	2604.11	3997.85	1403.66
											13.8	1925.18	1050.9	1211	1813.03	3794.48	744.737	3698.87	2835.99	-552.908	849.709	1358.54	2390.45	2022.4	2262.37	1520.2	3192.57	1199.9	2577.47	-823.312	3750.89	2448.29	1043.33	2789.98	2012.25	3129.56	1658.03	1408.97	3850.11	1295.11	2492.77	1332.57	5075.03	2625.63	3033.78	3211.03	3107.37	5986.45	2004.24
											13.81	482.513	1941.1	2053.82	3453.68	2562.55	1586.47	2367.5	2181.69	1269.32	1005.86	2031.78	2771.13	458.489	1512.11	1155.54	1749.69	1499.19	3588.24	650.547	2007.15	1768.23	1678.29	2975.64	1699.56	2530.7	882.344	951.314	2974.09	682.112	1864.58	892.675	3678.18	4326.94	2502.92	3282.39	3067.25	5700.19	2038.95
											13.82	2192.3	1533.55	2390.45	2415.19	2966.88	2272.38	3652.13	2504.12	355.98	1617.2	2567.21	2359.2	1407.18	1959.37	1493.93	2186.25	991.284	3055.82	43.4909	3343.91	1416.4	1012.92	2079.37	3438.11	2581.22	1775.93	2015.37	3013.77	633.094	774.513	1569.81	4672.89	3200.69	2498.37	3583.93	4826.84	6713.39	2028.44
											13.83	1461.38	845.928	3173.76	1516.49	3346.56	2784.45	3280.72	2861.68	319.245	1584.21	335.406	1141.38	2200.35	2350.51	567.676	1679.95	1734.63	3071.1	649.566	4578.33	1450.58	533.762	2060.04	3360.29	3113.73	2084.13	311.142	4713.56	1128.69	-289.97	166.877	5016.96	3363.32	1794.72	3486.64	2493.03	4716.39	2373.76
											13.84	2147.83	981.101	940.445	2255.88	3469.47	503.527	2810.99	2743.31	1314.52	1311.17	-468.64	1737.9	1950.18	2151.89	580.143	2015.85	1433.99	3530.29	1.50876	1654.88	3824.1	2533.27	2755.99	1561.83	3364.55	263.649	645.081	4308.42	1643.12	1232.17	-947.213	3634.07	4234.04	3111.4	3397.86	3556.83	5369.57	2010.91
											13.85	2534.76	1485.74	1793.26	2629.1	3454.6	1497.09	1694.89	3137.7	1970.38	1539.35	4.05344	1933.56	1316.04	1795.12	582.716	2020.97	2585.95	2769.27	-236.421	2635.74	1716.34	1675.92	3540.08	2407.64	2218.3	131.098	664.869	3919.15	318.833	953.263	423.377	4223.79	4049.7	2533.89	3246.33	2764.52	4538.54	2332.64
											13.86	1598.84	1412.65	1625.81	2785.72	2383.59	1782.54	1480.08	3882.68	522.5	2041.18	868.037	2911.98	1163.82	119.174	1587.42	3737.31	1224.89	2172.77	945.342	3036.75	1327.88	1984.63	2934.07	2438.28	3090.16	556.383	522.586	4025.19	1549.21	1621.15	1194.24	5158.86	3469.12	1314.3	4898.12	4261.17	6434.29	2697.34
											13.87	3041.97	1008.54	2946.09	2292.82	2750.72	1248.63	1783.51	3127.81	1407.04	977.762	1489.42	2738.12	1510.6	750.612	1042.29	1723.29	733.695	1055.98	-358.398	2428.93	1949.26	1548.45	2259.36	2234.64	3022.66	1889.62	424.348	4409.23	782.207	606.335	348.84	3935.96	2855.33	3009.28	4808.58	2269.03	5429.97	1985.65
											13.88	2314.28	2090.63	672.47	1895.11	1448.19	1944.92	1852.16	3191.23	1064.79	1388.21	1893.27	3656.4	2217.59	2055.3	1419.56	1518.55	868.963	2033.86	100.385	2342.46	2260.96	1066.82	3122.63	1466.83	2454.4	1567.19	1244.33	4617.12	495.001	170.935	1169.18	5114.08	3872.26	2955.14	4049.81	2772.07	6031.25	842.373
											13.89	2159.1	1652.62	1061.05	2036.46	2480.19	2503.91	3358.58	2314.93	1088.71	3117.6	877.16	2863.29	2327.34	1832.68	584.069	3132.88	1222.72	3622.03	-31.1374	1598.23	2803.61	608.887	3017.89	1842.12	2583.68	877.39	381.297	3752.32	359.796	-159.941	2702.35	3999.24	3251.14	2870.66	3562.19	3055.05	5610.82	1175.84
											13.9	1847.71	2330.21	1844.03	2680.88	3616.28	1380.96	3252.49	3019.96	893.15	2364.42	1295.8	1889.87	1176.7	2484.15	87.2776	2809.2	1007.25	2178.27	1098.36	2113.84	2449.47	1515.13	2869.18	1931.88	2208.13	1399.02	738.71	3285.41	2175.42	-90.6606	1404.78	3999.39	3349.09	2951.19	4057.29	3503.82	4902.61	714.386
											13.91	1502.71	1437.14	1964.9	1054.36	2751.83	-141.096	3930.05	2706.85	682.619	2371.3	130.062	1816.76	1494.82	2363.07	-187.015	3199.23	1447.64	3054.8	-104.828	1518.43	3276.98	497.41	4108.14	3633.72	2680.37	914.715	700.347	2744.81	3113.32	595.016	230.09	3887.09	4385.06	2237.83	4081.8	2619.7	5405.21	1467.17
											13.92	2708.99	1479.75	261.004	2464.17	2398.24	154.745	2200.07	4570.51	767.437	2017.62	254.015	2394.96	1208.24	1618.5	463.169	2232.84	2047.39	3325.39	883.637	1663.35	2667.85	1155.17	3211.24	3396.64	2970.39	650.554	466.141	3574.42	2062.44	50.9668	1272.31	5065.07	3551.74	2263.66	3987.03	4546.33	5091.94	3013.03
											13.93	1738.74	3415.39	714.532	1636.33	1843.07	390.367	2924.46	2533.25	520.139	1975.28	1403.38	2550.85	2659.22	908.196	1312.24	1797.66	1503.48	2962.78	989.775	1929.56	2511.66	706.009	3867.15	2878.67	3806.63	1910.1	143.726	2770.09	733.685	1836.76	1151.56	5501.41	2958.08	2889.18	3567.14	4043.65	4935.02	2554.55
											13.94	2406.51	1438.99	2041.73	548.517	2376.71	1642.31	1781.84	2804.82	1045.69	2179.82	640.504	3607.03	1130.72	3061.84	445.731	3043.49	323.924	2096.78	-181.729	1910.67	2957.92	1039.76	4349.75	3688.65	3532.39	233.122	611.776	2872.07	1518.73	782.262	1947.34	5146.69	2960.58	2161.78	4284	3887.84	6155.45	3203.3
											13.95	1061.64	1650.3	1001.07	890.897	1197.3	937.158	3078.03	2940.81	1083.04	2684.48	947.541	2346.53	1834.5	1948.53	528.541	2294.38	1641	2421.15	205.298	2352.03	2620.79	1179.35	1740.68	1297.41	3299.4	987.086	802.976	4525.86	1370.41	188.21	1789.25	3859.06	3799.38	2842.66	3299.74	3031.57	5819.61	1844.11
											13.96	1122.92	2142.93	1548.57	1542.29	2626.56	1734.81	3084.16	3044.4	1375.05	1793.22	-620.02	2210.91	2064.16	1020.58	512.095	2594.04	949.887	2263.76	-334.246	2092.37	4845.82	1046.39	1530.07	2911.32	2165.35	491.325	1676.05	4214.2	356.555	2709.59	2789.99	3953.7	3162.33	2271.34	3667.25	3409.98	5205.01	2470.23
											13.97	2917.22	1563.3	2013.63	3483.76	3241.61	336.054	1888.5	2771.74	1510	2193.91	233.289	2278.3	3274.43	1013.49	684.832	2690.16	968.396	2443.06	285.566	1195.02	2810.26	1585.98	2387.82	2160.15	3000.59	-666.481	1445.81	3052.44	1426.42	1924.91	1099.2	4625.26	4727.6	1952.97	2926.66	2815.25	5237.33	2066.41
											13.98	2299.24	1119.94	1925.81	1823.74	2749.91	2229.65	2392.18	2684.77	1733.81	2558.48	1331.43	2468.49	1346.02	2196.55	1505.28	2400.18	728.504	3051.68	501.484	2257.96	2460.27	737.919	3379.01	2146.84	2328.95	-660.349	2245.7	3746.55	1019.76	510.495	1393.08	5245.33	2531.62	2520.11	2910	2446.08	5103.84	1782.87
											13.99	506.596	2075.96	1686.19	2148.8	2728.11	1005.73	2079.43	2547.39	967.915	1534.9	1185.35	1944.92	1366.41	2575.08	-86.1236	3002.91	-55.3139	3132.76	1040.01	2086.93	2205.23	1454.92	2769.56	2915.12	2753.08	163.483	1369.5	3960.28	62.2345	579.828	1490.98	3891.8	2531.2	1591.16	3656.58	2362.41	5435.36	2618.78
											14	391.151	1781.16	2075.89	1581.24	2283.31	1116.92	3234.05	4343.04	1357.15	3059.3	249.303	1469.4	1670.67	2668.78	1375.58	2850.13	593.569	2374.08	-700.965	3916.76	1788.29	859.877	3427.61	1406.46	1023.3	1353.16	1698.36	3098.98	2121.78	-269.688	1452.33	5051.69	2574.42	2685.48	4674.75	3107	5621.1	2494.83
											14.01	1381.67	1376.72	2089.44	1461.52	1823.3	1232.72	1851.3	3310.32	2635.88	2405.32	1607.82	1790.98	2696.06	2399.8	1083.7	1624.44	2026.03	2439.39	929.078	2627.79	2762.02	1217.65	2631.18	1405.24	2428.14	1346.18	21.2254	4132.01	1154.99	407.854	1910.21	4961.21	2296.47	3254.07	3313.04	3956.96	5121.69	498.891
											14.02	2536.06	2127.57	1434.71	2095.91	3676.68	1506.11	2941.57	3196.87	1152.38	1471.33	900.86	2257.79	1281.35	1611.63	548.005	3638.36	2426.31	2800.2	121.924	3173.39	1756.37	820.743	3540.95	2484.98	2694.22	1888.41	710.085	2546.35	1314.86	2415.12	535.44	5060.37	4219.61	2207.75	3953.43	2351.69	4728.88	1013.71
											14.03	2162.05	1600.22	935.334	2009.71	3381.37	1420.11	1722.88	2190.91	911.652	1055.41	-238.893	2666.19	878.79	1532.24	1473.09	3249.99	1397.53	2161.79	-143.7	3112.3	2040.18	-425.121	3280.31	3081.79	2654.38	69.7028	592.613	4336.72	959.504	1672.39	945.52	6098.59	3739.56	2047.16	3507.3	3565.79	5516.88	2277.01
											14.04	1746.14	1605.06	3113.6	1492.92	3170.6	1324.06	3465.24	3035.35	2053.43	1595.79	453.086	2692.91	2639.32	523.777	7.39109	4161.84	2353.99	3450.94	-1337.28	2787.91	1736.09	1189.67	2720.84	1340.34	2755.82	365.736	1473.83	3852.16	635.305	1163.57	1043.42	4515.32	4435.4	2322.41	3854.66	4083.38	6609.21	2650.43
											14.05	2092.21	1232.91	1640.07	2436.11	3432.97	1948.79	3096.61	3035.31	410.087	-162.875	1605.16	2726.57	1874.32	1780.97	788.788	3133.7	1485.91	1457.74	-422.429	4183.37	2028.55	499.659	2144.14	4020.39	3144.13	476.357	1970.63	3710.08	991.798	1813.89	1477.68	5099.56	2357.79	2108.32	4117.55	4225.13	5899.87	2144.55
											14.06	1482.37	2376.09	1861.89	1320.34	3510.88	683.676	2914.97	3459.89	1893.26	1412.65	710.518	3424.52	1289.06	1707.56	228.554	1548.08	1528.3	2295.88	606.808	2966.95	1456.96	570.385	1720.37	1920.04	2635.9	535.952	1294.31	3628.15	1178.91	1563.78	1860.21	5430.13	3992.8	2767.92	3736.97	3051.96	5209.38	2884.95
											14.07	1924.83	1309.55	749.703	2219.04	2795.6	1408.1	1687.24	3096.76	466.118	1224.89	801.102	2379.92	1729.65	1209.18	286.663	3608.03	1860.44	1548.67	157.099	2530.95	1621.61	1143.08	2456.78	1573.09	2810.03	180.446	323.244	3891.14	1818.96	1029.73	2451.68	4823.62	3320.29	4387.2	2698.29	2792.36	4907.3	2863.74
											14.08	1259.87	1840.12	1703.35	1839	4106.72	879.424	2978.25	3327.42	837.637	1589.14	1391.74	1636.18	1184.77	2815.44	-885.464	3814.8	1887.45	2512.44	510.879	2963.16	1683.24	-192.517	2391.58	2786.38	3607.09	1051.09	1125.3	4027.93	242.392	945.509	506.329	4394.41	4336.77	2302.36	2930.59	3523.14	6026.35	1969.08
											14.09	1970.36	1973.82	1611.61	1895.52	3687.37	519.741	2452.27	4182.16	1364.43	2447.98	1332.58	2506.13	2571.03	2437.14	374.92	3836.22	893.301	2556.65	1052.37	3324.5	2664.25	677.663	3157.2	4236.09	3491.63	2605.02	1263.19	2651.11	1728.9	612.747	-61.3379	4279.62	3979.41	3522.89	3940.24	3433.15	5539.91	1116.67
											14.1	2046.52	2968.46	1870.79	2212.17	3535.61	1132.71	3074.41	2715.89	377.66	616.264	1300.58	3363.67	2528.22	2745.81	718.18	3826.43	1576.2	2903.35	48.816	2254.22	2650.8	2342.45	1216.85	2699	2807.7	831.234	786.762	4161.8	640.448	1670.06	1979.72	4424.94	2191.23	2197.82	4597.35	2471.65	5703	1988.66
											14.11	1280.07	1677.13	2860.2	1137.39	2152.46	1719.73	1704.45	2548.47	1803.89	2341.23	278.174	935.461	1511.18	1980.54	1353.86	2412.78	935.549	1159.58	1220.48	2469.47	2338.57	173.692	2549.66	3424.94	4024.64	1411.27	189.251	4719.47	683.578	1369.84	544.845	5003.19	3994.12	3114.64	3362.02	2981.42	4092.44	2477.93
											14.12	1573.99	962.869	2341.64	2385.38	2165.64	1781.49	3231.07	1607.57	1623.1	684.505	939.736	2724.91	2695.87	2086.53	104.833	2076.61	1409.77	2206.88	269.509	2438.19	2241.64	1036.26	1229.44	3190.86	2424.65	528.486	1433.38	3721.59	210.375	2099.94	-406.948	4577.64	3117.49	3430.02	3880.06	3583.93	5566.1	3144.83
											14.13	2724.63	923.188	1275.47	1351.36	2692.78	2002.42	2716.9	2407.48	871.174	2291.7	1406.87	1644.53	3464.77	1619.95	-85.6087	2703.44	864.891	2888.64	859.726	2369.76	2571.59	1234.87	2365.94	3429.54	2295.59	1104.11	1833.04	5369.25	972.125	1684.45	1661.31	6672.07	3844.79	4939.54	3757.68	3933.04	5686.65	2068.77
											14.14	1416.56	2136.09	2428.41	1211.97	3689.18	1531.53	1860.86	4146.42	1326.19	3015.96	893.192	1901.81	2702.05	1904.73	1873.42	2038.17	233.314	2759.58	-1957.18	2996.47	836.506	993.58	2483.81	3368.57	2696.61	1462.43	676.791	4290.67	1279.43	1927.21	1841.07	4895.92	2151.76	2243.22	2584.34	4001.63	5758.19	2604.3
											14.15	2349.41	2033.48	3003.93	3338.4	3536.87	2691.64	2767.21	3156.81	1029.02	2151.34	926.45	1927.56	2041.14	2099.49	893.481	1800.48	1747.06	3246.3	679.654	3329.01	2559.11	1657.2	2249.14	2808.93	3712.22	1083.33	1356.27	3132.81	791.187	804.97	699.368	5078.72	1760.65	3840.92	2818.91	3185.81	6299.32	2694.7
											14.16	1428.3	2428.19	2095.09	2068.41	3304.56	679.601	3141.18	2527.1	1120.26	3645.34	926.416	2894.61	1424.19	2605.82	1431.69	3197.18	243.429	1615.58	575.529	2619.01	2029.36	1028.44	1962.99	2533.89	2514.95	1350.61	1752.88	4070.17	908.324	1116.29	2403.35	4679.02	2512.46	2934.36	1739.64	2963.99	5441.9	2374.16
											14.17	2829.58	2000.55	2371.2	1705.05	2207.01	2320.93	3452.91	2184.92	1653.46	2608.15	1569.71	3203.11	806.378	2892.31	1697.29	2435.03	1158.51	2204.68	158.744	2177.4	2191.02	1159.43	2115.43	1034.73	2833.35	1166.41	1766.37	3950.42	562.441	1427.81	729.202	4549.31	3369.57	3446.7	4072.49	3402.38	5123.81	1437.75
											14.18	2039.88	2227.72	2256.64	2419.53	3716.24	928.231	3360.58	2855.31	1423.53	2865.74	-43.2786	3393.2	1741.77	1845.68	854.325	2471.51	1742.3	2085.71	981.015	2472.18	3402.85	26.618	2404.06	2170.43	2481.49	43.1193	1318.83	3942.35	1875.44	711.438	2312.8	4387.29	3818.76	2409.25	3716.2	2019.93	6346.73	2430.13
											14.19	1409.28	3166.89	2805.83	1677.98	3927.22	998.825	3191.33	2669.33	816.805	2706.85	-198.11	3402.37	102.086	2677.34	-447.671	2168.9	966.676	3072.2	526.772	3107.97	1135.09	1594.98	2557.45	3423.47	3520.88	573.783	849.48	2729	1609.33	-368.016	841.877	4721.88	3681.97	2894.26	2422.55	2173.83	5027.1	2218.67
											14.2	715.452	1347.51	1686.24	1804.34	4941.73	2023.47	3231.68	3659.99	932.448	4744.27	266.43	3203.18	1844.99	2540.42	473.146	1468.92	687.377	2513.15	-565.413	2583.44	2036.69	1317.75	3932.21	2728.98	2320.5	284.794	916.903	3642.24	1310.32	860.179	1322.49	4738.47	4750.19	3250.39	5676.14	3143.49	5497.15	1331.64
											14.21	2098.58	2941.23	1919.52	1459.15	3548.76	1795.84	2810.2	3129.74	1869.9	3200.81	-112.422	2897.43	965.142	2059.5	700.26	2001.38	2229.3	2252.93	-506.434	2588.26	1565.68	654.002	3270.52	3062.66	1585.63	1899.24	1454.9	3810.16	2473.32	1817.19	1861.33	3985.77	3509.56	3171.96	4676.58	2807.69	5032.15	1763.66
											14.22	1720.43	1812.27	1332.11	2063.45	3472.26	324.949	2874.08	3451.66	1483.63	2208.7	968.42	2755.26	1736.33	1950.73	-110.747	2767.22	2103.78	2336.67	1236.84	1996.9	2238.61	1688.44	2957.39	2751.61	2766.57	-1118.13	358.038	3957.51	201.309	2163.4	1407.63	3987.85	2411.84	3670.6	6206.35	1909.53	5368.86	2905.93
											14.23	2144.34	1208.37	1436.23	2189.72	3097.75	1770.14	2307.75	2637.45	896.808	2666.93	431.899	2186.57	891.629	2235.67	-653.964	3096.96	582.015	1784.56	-209.405	2385.87	2012.7	845.447	1716.43	2164.57	3135.28	1136.21	2613.26	4166.29	765.562	1229.75	980.142	2951.71	2649.18	3127.96	7247.57	2980.08	4145.84	1919.52
											14.24	2256.63	2111.34	1472.25	2460.99	2878.52	1445.29	1861.42	3028.59	1003.49	2989.44	191.18	2588.02	1431.21	1261.41	390.495	2726.22	1188	2819.55	-172.885	2885.02	2254.85	1827.57	2179.65	2206.51	1872.3	1281.12	1335.38	4354.63	443.963	1531.96	1720.6	4373.86	2518.41	4894.08	5212.02	2151.21	5567.95	2628.39
											14.25	1923.65	2759.33	3036.39	2216.57	3651.87	1645.11	2014.68	4063.76	1606.19	1584.35	511.72	2080.15	2959.26	2379.84	1510.25	2718.71	1423.86	3034.59	-260.357	2551.55	1721.67	1684.93	3853.32	3696.35	2980.78	1469.62	1003.68	4563.82	567.812	931.722	1304.11	5215.25	2503.12	2984.58	3763.06	2893.6	6544.09	1958.78
											14.26	1764.38	1614.34	438.897	1817.46	2939.09	2145.43	2822.21	3318.72	2140.93	2267.63	1398.68	1751.58	2866.39	2384.77	568.906	2965.3	2001.27	2982.07	349.487	2189.89	3869.93	2031.44	3177.16	2838.73	3218.59	1065.79	1367.82	3773.49	825.569	467.542	2306.95	5436.48	3072.01	3742.6	3969.31	2519.46	6153.19	2126.37
											14.27	2698.48	2047.94	1734.7	1802.22	2852.07	1545.18	2791.64	2431.02	1894.66	2176.47	1143.68	2599.72	2126.07	1982.54	496.238	1913.79	1478.11	2644.53	-754.882	2326.33	1975.21	2226.9	2366.32	1338.39	3289.31	173.084	1277.25	4132.89	296.521	1554.14	1848.16	6048.25	2835.69	2264.44	4395.49	2716.36	4313.44	1950.77
											14.28	1406.47	1226.26	2898.97	1882.04	3212.95	2130.22	2919.31	2322.03	1037.28	2386.78	2123.28	1414.59	2253.96	1582.42	-487.586	2650.18	1753.26	1712.44	-577.36	2364.34	2153.57	2569.97	2453.25	4811.05	3464.62	1305.37	849.034	3255.82	629.018	1401.02	1490.67	5744.83	3254.37	2370.06	5023.8	2175.33	5332.33	1960.99
											14.29	2057.3	878.834	2013.2	1669.22	3370.39	1694.87	2385.59	2103.35	1113.03	3218.24	536.403	2419.67	2192.81	1701.25	-332.991	2508.7	610.275	2936.5	-902.041	1518.36	1969.75	1362.97	3533.22	2541.79	3381.1	867.743	1498.24	4214.48	2216.9	877.003	931.167	6177.63	3475.07	2298.84	3894.62	2252.3	4594.05	2695.33
											14.3	3318.87	2154.45	1097.96	2909.72	3193.76	1761.65	4632.9	2200.34	897.984	3164.5	814.106	1592.84	2788.37	2035.63	263.933	2906.64	1300.64	2950.34	-1311.46	2484.5	2609.75	2246.07	3708.33	3885.88	3114.12	2373.68	872.654	4014.7	504.582	1457.29	1979.12	5262.86	3794.78	3100.83	4521.98	3524.18	5317.81	2320.68
											14.31	1863.68	1954.4	2480.63	1616	4009.25	2189.46	2918.21	682.745	1405.94	2547.05	1608.59	2077.75	2493.96	1953.75	1567.69	3183.48	875.289	3493.18	-613.803	2930.77	2303.03	3219.28	2978.04	1618.19	1854.37	1305.91	2588.5	3927.11	2338.79	1026.37	1500.01	4004.1	2870.95	2962.26	3477.72	2908.91	4749.91	2175.45
[truncated: 6,569 more rows]
[truncated: 71 more columns]

## Sheet: Fig.3
Fig.3a Static yield stress				Fig.3b Plastic viscosity				Fig.3c Oscillation strain amplitude sweep				Fig.3d Creep-recovery
[truncated: 36 more rows]

## Sheet: Fig.S1
	Fig. S1a								Fig. S1b							Fig. S1c															Fig. S1d
[truncated: 7,210 more rows]

[truncated: 16 more sheets: Fig.S4, Fig.S5, Fig.S6, Fig.S8a, Fig.S8b, Fig.S8c, Fig.S8d, Fig.S8e, Fig.S8f, Fig.S8g, Fig.S8h, Fig.S9a-f, Fig.S9g-l, Fig.S9m-r, Fig.S10, Fig.S11]
